# Supplementary material for: The impact of seasonal temperature and water transport on the growth of sunshine rose grapevines and precision irrigation strategies
Source: Front Plant Sci. 2025 Oct 20;16:1607731. doi: 10.3389/fpls.2025.1607731 (PMC12580307; doi:10.3389/fpls.2025.1607731)
Supplement: Supplementary file 1 [file Table1.xlsx]

## Sheet: CR1000_2_Min_15
TIMESTAMP	RECORD	T	TDP1	DC1	DC2	DV_1_Avg	Leaf1	Leaf2	Leaf3
2020-06-17 17:00:00	0	18.55	0.315	6104	7874	3350	17.45	20.01	17.68
2020-06-17 18:00:00	1	18.38	0.306	6104	7874	3344	17.01	19.55	17.47
2020-06-17 19:00:00	2	18.17	0.295	6105	7874	3333	16.75	19.37	17.28
2020-06-17 20:00:00	3	17.95	0.308	6105	7875	3324	16.46	19.02	17.07
2020-06-17 21:00:00	4	17.72	0.323	6105	7875	3316	16.18	18.77	16.81
2020-06-17 22:00:00	5	17.56	0.31	6105	7875	3310	16	18.48	16.6
2020-06-17 23:00:00	6	17.8	0.318	6105	7875	3299	16.04	18.43	16.75
2020-06-18	7	18.06	0.354	6105	7875	3286	16.07	18.31	16.84
2020-06-18 01:00:00	8	17.25	0.32	6105	7875	3282	15.64	18.35	16.44
2020-06-18 02:00:00	9	16.86	0.315	6105	7875	3281	15.45	18.4	16.12
2020-06-18 03:00:00	10	16.43	0.31	6105	7875	3281	14.84	17.83	15.56
2020-06-18 04:00:00	11	16.25	0.343	6105	7875	3279	14.52	17.34	15.28
2020-06-18 05:00:00	12	16.01	0.378	6105	7875	3275	14.27	16.9	15.05
2020-06-18 06:00:00	13	16.1	0.362	6105	7870	3271	14.32	16.8	15.12
2020-06-18 07:00:00	14	16.68	0.347	6105	7868	3256	14.75	17.01	15.55
2020-06-18 08:00:00	15	17.16	0.337	6105	7868	3237	15.47	17.72	16.07
2020-06-18 09:00:00	16	18.15	0.308	6105	7868	3203	16.46	18.53	16.91
2020-06-18 10:00:00	17	18.86	0.272	6094	7867	3134	17.32	18.94	17.75
2020-06-18 11:00:00	18	19.21	0.278	6078	7867	3121	17.76	19.54	17.84
2020-06-18 12:00:00	19	20.57	0.249	6053	7867	3062	19.38	20.18	19.42
2020-06-18 13:00:00	20	19.63	0.253	6016	7866	3070	18.62	19.87	18.96
2020-06-18 14:00:00	21	20.42	0.262	5993	7866	3098	19.68	20.33	19.51
2020-06-18 15:00:00	22	20.23	0.242	5967	7866	3089	19.38	20.25	19.48
2020-06-18 16:00:00	23	21.12	0.236	5943	7859	3081	21.1	20.88	20.18
2020-06-18 17:00:00	24	20.85	0.226	5923	7859	3073	20.98	21.16	20.28
2020-06-18 18:00:00	25	20.58	0.249	5910	7859	3117	20.22	20.96	19.95
2020-06-18 19:00:00	26	20.5	0.233	5903	7859	3145	20.36	21.1	20.47
2020-06-18 20:00:00	27	18.84	0.061	5898	7859	3188	18.29	20.15	18.72
2020-06-18 21:00:00	28	16.98	0.014	5898	7860	3227	16.28	18.99	17.23
2020-06-18 22:00:00	29	15.77	0.218	5899	7861	3249	14.84	17.99	16.05
2020-06-18 23:00:00	30	15.24	0.254	5899	7861	3263	14	17.33	15.28
2020-06-19	31	14.86	0.277	5900	7862	3260	13.58	17.01	14.87
2020-06-19 01:00:00	32	14.42	0.293	5900	7862	3260	13.09	16.61	14.46
2020-06-19 02:00:00	33	14.31	0.288	5900	7862	3257	12.91	16.43	14.32
2020-06-19 03:00:00	34	14.18	0.305	5900	7862	3255	12.7	16.23	14.13
2020-06-19 04:00:00	35	14.44	0.369	5900	7862	3243	12.95	16.34	14.3
2020-06-19 05:00:00	36	14.19	0.367	5900	7862	3231	12.71	16.2	14.05
2020-06-19 06:00:00	37	15.66	0.35	5900	7862	3216	14.19	16.88	15.08
2020-06-19 07:00:00	38	18.34	0.341	5899	7870	3074	20.75	18.77	17.71
2020-06-19 08:00:00	39	21.72	0.301	5901	7877	2932	30.71	20.62	20.64
2020-06-19 09:00:00	40	24.36	0.224	5902	7877	3154	32.67	22.18	21.89
2020-06-19 10:00:00	41	26.65	0.256	5871	7873	3230	37.24	24.81	24.08
2020-06-19 11:00:00	42	27.87	0.244	5817	7854	3263	36.92	27.18	26.75
2020-06-19 12:00:00	43	29.74	0.244	5767	7830	3255	35.2	27.74	27.18
2020-06-19 13:00:00	44	31	0.301	5710	7790	3191	31.02	28.6	27.92
2020-06-19 14:00:00	45	30.15	0.306	5685	7778	3165	31.7	29.14	28.19
2020-06-19 15:00:00	46	29.21	0.283	5660	7761	3142	31.26	29.16	28.22
2020-06-19 16:00:00	47	28.08	0.275	5646	7754	3155	29.86	28.22	27.51
2020-06-19 17:00:00	48	28	0.293	5645	7753	3126	29.19	27.68	27.16
2020-06-19 18:00:00	49	26.02	0.311	5646	7754	3155	27.48	26.27	25.59
2020-06-19 19:00:00	50	24.48	0.298	5647	7766	3176	25.14	25.2	24.42
2020-06-19 20:00:00	51	22.7	0.31	5647	7789	3210	22.33	23.24	22.19
2020-06-19 21:00:00	52	21.69	0.322	5647	7801	3209	21.53	22.55	21.61
2020-06-19 22:00:00	53	20.23	0.328	5647	7812	3223	20.01	21.57	20.26
2020-06-19 23:00:00	54	19.61	0.334	5647	7818	3229	19.36	21.04	19.65
2020-06-20	55	17.76	0.334	5647	7819	3237	17.63	19.95	18.13
2020-06-20 01:00:00	56	17.04	0.338	5647	7827	3255	16.84	19.36	17.46
2020-06-20 02:00:00	57	18.47	0.343	5646	7833	3224	17.89	19.69	18.33
2020-06-20 03:00:00	58	17.83	0.326	5647	7836	3195	17.49	19.57	18.05
2020-06-20 04:00:00	59	17.63	0.329	5647	7840	3200	17.2	19.36	17.72
2020-06-20 05:00:00	60	17.46	0.331	5647	7840	3196	17.03	19.2	17.56
2020-06-20 06:00:00	61	18.35	0.337	5647	7846	3177	17.81	19.47	17.98
2020-06-20 07:00:00	62	21.4	0.311	5648	7852	2983	23.37	21.13	20.46
2020-06-20 08:00:00	63	24.47	0.272	5649	7851	2987	29.89	23.29	23.37
2020-06-20 09:00:00	64	27.36	0.265	5649	7850	3153	34.84	25.61	25.75
2020-06-20 10:00:00	65	30.64	0.277	5649	7843	3242	39.76	28.05	27.85
2020-06-20 11:00:00	66	31.76	0.283	5648	7808	3262	40.6	30.21	29.54
2020-06-20 12:00:00	67	33.7	0.294	5619	7775	3238	40.49	30.43	29.75
2020-06-20 13:00:00	68	33.44	0.305	5585	7747	3199	32.87	30.56	29.34
2020-06-20 14:00:00	69	32.77	0.308	5558	7720	3175	32.97	30.87	29.58
2020-06-20 15:00:00	70	33.64	0.308	5547	7716	3162	32.26	30.88	29.75
2020-06-20 16:00:00	71	33.21	0.314	5539	7716	3163	32.01	30.92	29.64
2020-06-20 17:00:00	72	31.49	0.315	5539	7716	3173	31.24	30.23	29.06
2020-06-20 18:00:00	73	29.57	0.306	5539	7716	3186	30.13	29.22	28.13
2020-06-20 19:00:00	74	27.24	0.312	5540	7728	3202	28.53	27.98	26.99
2020-06-20 20:00:00	75	24.72	0.325	5540	7756	3233	24.92	25.41	24.47
2020-06-20 21:00:00	76	22.21	0.327	5541	7772	3252	22.52	23.83	22.36
2020-06-20 22:00:00	77	20.2	0.331	5541	7783	3277	20.38	22.07	20.48
2020-06-20 23:00:00	78	19.93	0.356	5541	7796	3279	19.89	21.55	19.95
2020-06-21	79	19.06	0.342	5541	7804	3284	19.26	21	19.39
2020-06-21 01:00:00	80	18.13	0.346	5542	7809	3292	18.16	20.4	18.55
2020-06-21 02:00:00	81	17.72	0.338	5545	7817	3296	17.69	20.12	18.16
2020-06-21 03:00:00	82	17.62	0.339	5563	7824	3301	17.23	19.81	17.76
2020-06-21 04:00:00	83	18.01	0.34	5584	7833	3303	17.47	19.86	18
2020-06-21 05:00:00	84	17.79	0.338	5595	7838	3305	17.15	19.69	17.67
2020-06-21 06:00:00	85	18.81	0.339	5610	7845	3306	18.38	20.16	18.42
2020-06-21 07:00:00	86	21.4	0.318	5617	7853	3295	22.48	21.61	20.64
2020-06-21 08:00:00	87	24.52	0.26	5617	7852	3288	27.81	23.53	23.01
2020-06-21 09:00:00	88	27.72	0.245	5617	7850	3291	35.21	26.01	25.78
2020-06-21 10:00:00	89	30.69	0.262	5616	7838	3296	40.59	28.52	28.12
2020-06-21 11:00:00	90	32.22	0.302	5617	7799	3285	42.34	30.52	29.45
2020-06-21 12:00:00	91	33.94	0.304	5599	7771	3271	41.03	30.66	29.73
2020-06-21 13:00:00	92	34	0.311	5567	7749	3259	33.76	30.73	29.51
2020-06-21 14:00:00	93	34.42	0.312	5545	7732	3254	33.01	31.02	29.99
2020-06-21 15:00:00	94	34.21	0.315	5530	7713	3250	33.05	31.34	30.18
2020-06-21 16:00:00	95	29.9	0.313	5525	7706	3256	29.61	29.26	28.1
2020-06-21 17:00:00	96	28.8	0.304	5525	7709	3264	28.06	27.93	27.16
2020-06-21 18:00:00	97	28.44	0.31	5525	7715	3267	28.14	27.93	27.12
2020-06-21 19:00:00	98	26.14	0.315	5525	7727	3277	27.28	26.91	26.38
2020-06-21 20:00:00	99	23.57	0.329	5524	7747	3290	23.95	24.8	23.72
2020-06-21 21:00:00	100	20.65	0.333	5524	7761	3301	20.91	22.6	20.74
2020-06-21 22:00:00	101	21.71	0.344	5521	7782	3311	21.59	22.71	21.66
2020-06-21 23:00:00	102	21.41	0.335	5521	7792	3315	21.29	22.62	21.41
2020-06-22	103	21.56	0.344	5524	7803	3320	21.16	22.48	21.25
2020-06-22 01:00:00	104	20.8	0.338	5527	7811	3323	20.59	22.08	20.67
2020-06-22 02:00:00	105	20.17	0.34	5532	7816	3327	19.86	21.55	20.03
2020-06-22 03:00:00	106	19.72	0.337	5541	7823	3330	19.21	20.98	19.45
2020-06-22 04:00:00	107	19.13	0.335	5542	7825	3332	18.75	20.4	19.01
2020-06-22 05:00:00	108	17.94	0.332	5542	7825	3333	17.69	19.8	18.12
2020-06-22 06:00:00	109	18.24	0.329	5546	7829	3336	18.16	19.79	18.17
2020-06-22 07:00:00	110	20.25	0.303	5550	7833	3335	21.41	20.87	19.43
2020-06-22 08:00:00	111	23.91	0.241	5554	7838	3329	30.39	23.21	22.26
2020-06-22 09:00:00	112	26.47	0.229	5554	7837	3325	34.48	24.99	24.09
2020-06-22 10:00:00	113	28.74	0.237	5553	7832	3320	38.77	26.86	25.82
2020-06-22 11:00:00	114	31.52	0.242	5553	7815	3313	42.57	29.42	27.77
2020-06-22 12:00:00	115	32.54	0.258	5553	7787	3310	40.28	30.15	28.52
2020-06-22 13:00:00	116	33.23	0.263	5553	7760	3302	32.84	30.4	28.43
2020-06-22 14:00:00	117	33.29	0.268	5553	7742	3293	31.93	30.8	28.6
2020-06-22 15:00:00	118	31.9	0.269	5553	7726	3286	31.69	30.89	28.56
2020-06-22 16:00:00	119	29.91	0.279	5553	7706	3279	31.06	30.24	27.82
2020-06-22 17:00:00	120	28.35	0.271	5553	7713	3284	29.62	28.93	26.78
2020-06-22 18:00:00	121	26.7	0.285	5554	7736	3296	27.26	27.27	25.35
2020-06-22 19:00:00	122	25.31	0.303	5554	7760	3308	25.47	26.04	24.22
2020-06-22 20:00:00	123	22.79	0.305	5554	7779	3317	22.77	24.48	22.28
2020-06-22 21:00:00	124	22.1	0.301	5555	7797	3326	21.37	23.76	21.67
2020-06-22 22:00:00	125	21.69	0.313	5555	7808	3332	20.53	23.36	21.25
2020-06-22 23:00:00	126	21.86	0.32	5555	7817	3335	20.97	23.17	21.06
2020-06-23	127	21.69	0.329	5555	7826	3339	20.79	22.9	20.76
2020-06-23 01:00:00	128	21.61	0.326	5555	7832	3342	20.71	22.75	20.66
2020-06-23 02:00:00	129	21.46	0.316	5561	7842	3345	20.69	22.68	20.49
2020-06-23 03:00:00	130	20.85	0.306	5568	7848	3349	19.75	22.38	20.11
2020-06-23 04:00:00	131	20.61	0.309	5577	7859	3353	19.38	22.14	19.89
2020-06-23 05:00:00	132	20.43	0.309	5586	7864	3356	19.01	22.09	19.82
2020-06-23 06:00:00	133	20.92	0.336	5596	7872	3359	19.62	22.31	20.17
2020-06-23 07:00:00	134	21.81	0.312	5596	7876	3360	20.74	22.62	20.64
2020-06-23 08:00:00	135	22.71	0.237	5596	7880	3360	22.26	23.41	21.35
2020-06-23 09:00:00	136	23.13	0.217	5596	7880	3359	22.54	23.5	21.61
2020-06-23 10:00:00	137	23.67	0.203	5596	7880	3358	24.18	24.49	22.36
2020-06-23 11:00:00	138	22.74	0.216	5596	7880	3358	21.98	23.77	21.43
2020-06-23 12:00:00	139	24.48	0.213	5596	7880	3359	23.52	24.28	22.5
2020-06-23 13:00:00	140	27.25	0.192	5595	7878	3355	28.11	27.11	25.18
2020-06-23 14:00:00	141	26.09	0.207	5595	7871	3350	28.91	27.02	24.65
2020-06-23 15:00:00	142	24.77	0.222	5595	7870	3351	25.68	25.54	23.44
2020-06-23 16:00:00	143	22.81	0.246	5595	7869	3354	22.35	24.73	22.41
2020-06-23 17:00:00	144	22.86	0.257	5596	7871	3355	21.89	24.42	22.14
2020-06-23 18:00:00	145	21.94	0.27	5596	7872	3356	21.09	23.64	21.07
2020-06-23 19:00:00	146	21.6	0.282	5599	7873	3357	20.65	23.09	20.71
2020-06-23 20:00:00	147	20.99	0.288	5608	7879	3360	19.96	22.54	20.22
2020-06-23 21:00:00	148	20.53	0.292	5615	7886	3364	19.5	22.27	19.91
2020-06-23 22:00:00	149	20.11	0.295	5621	7893	3368	19.16	21.86	19.44
2020-06-23 23:00:00	150	19.02	0.297	5629	7898	3370	18.17	21.34	18.63
2020-06-24	151	19.29	0.297	5636	7904	3373	18	21	18.5
2020-06-24 01:00:00	152	19.24	0.296	5648	7910	3376	18.13	21.09	18.74
2020-06-24 02:00:00	153	18.59	0.295	5652	7912	3377	17.63	20.66	18.25
2020-06-24 03:00:00	154	18.25	0.294	5652	7915	3378	17.13	20.21	18.1
2020-06-24 04:00:00	155	17.45	0.293	5652	7915	3380	16.32	19.72	17.19
2020-06-24 05:00:00	156	17.07	0.292	5652	7917	3381	15.98	19.36	16.86
2020-06-24 06:00:00	157	17.74	0.291	5656	7923	3383	16.71	19.5	17.18
2020-06-24 07:00:00	158	20.27	0.29	5663	7930	3383	21.81	20.8	19.19
2020-06-24 08:00:00	159	24.97	0.197	5671	7933	3374	35.19	23.4	22.42
2020-06-24 09:00:00	160	28.39	0.179	5670	7928	3365	43.55	26.3	25.46
2020-06-24 10:00:00	161	30.95	0.184	5670	7900	3351	47.76	28.35	27.06
2020-06-24 11:00:00	162	33.44	0.189	5670	7861	3336	34.93	33.55	29.11
2020-06-24 12:00:00	163	35.49	0.195	5657	7825	3322	31.94	34.82	29.95
2020-06-24 13:00:00	164	36.38	0.202	5632	7797	3311	33.33	34.91	31.64
2020-06-24 14:00:00	165	35.22	0.209	5613	7779	3302	32.97	33.27	31.98
2020-06-24 15:00:00	166	34.11	0.206	5601	7768	3300	31.91	33	31.38
2020-06-24 16:00:00	167	33.01	0.204	5601	7767	3301	31.21	32.13	29.95
2020-06-24 17:00:00	168	30.98	0.2	5601	7769	3304	29.67	31.23	28.71
2020-06-24 18:00:00	169	29.1	0.203	5602	7800	3320	28.18	29.92	27.24
2020-06-24 19:00:00	170	26.88	0.219	5602	7832	3336	26.59	28.65	26
2020-06-24 20:00:00	171	24.33	0.247	5602	7858	3349	24.18	26.26	23.77
2020-06-24 21:00:00	172	24.01	0.262	5603	7878	3359	23.28	25.45	23.08
2020-06-24 22:00:00	173	23.6	0.271	5603	7890	3365	23.05	25.22	22.89
2020-06-24 23:00:00	174	23.16	0.275	5603	7900	3369	22.58	24.69	22.48
2020-06-25	175	22.76	0.278	5603	7908	3373	22.11	24.21	22.03
2020-06-25 01:00:00	176	22.36	0.279	5603	7916	3377	21.62	23.72	21.59
2020-06-25 02:00:00	177	22.28	0.279	5603	7924	3380	21.18	23.28	21.24
2020-06-25 03:00:00	178	22.39	0.28	5608	7930	3383	20.98	23.11	21.07
2020-06-25 04:00:00	179	21.65	0.281	5617	7935	3385	20.46	22.52	20.46
2020-06-25 05:00:00	180	21.6	0.281	5627	7940	3388	20.31	22.4	20.38
2020-06-25 06:00:00	181	20.94	0.281	5639	7946	3390	19.77	21.49	19.45
2020-06-25 07:00:00	182	20.86	0.276	5651	7950	3393	19.65	21.79	19.65
2020-06-25 08:00:00	183	24.08	0.213	5664	7961	3394	22.22	24.89	22.02
2020-06-25 09:00:00	184	24.72	0.178	5664	7961	3392	23	25.08	22.61
2020-06-25 10:00:00	185	27.54	0.173	5664	7961	3391	25.28	27.86	24.73
2020-06-25 11:00:00	186	28.96	0.173	5663	7960	3386	26.95	29.35	25.93
2020-06-25 12:00:00	187	30.22	0.174	5663	7956	3384	28.19	30.44	27.05
2020-06-25 13:00:00	188	31.1	0.176	5663	7932	3374	29.34	31.47	28.3
2020-06-25 14:00:00	189	31.15	0.178	5663	7919	3368	29.89	31.51	28.68
2020-06-25 15:00:00	190	32.05	0.178	5657	7907	3363	31.12	32.32	30.18
2020-06-25 16:00:00	191	30.64	0.179	5655	7892	3356	30.27	31.9	28.92
2020-06-25 17:00:00	192	30.13	0.179	5655	7890	3356	29.76	31.65	28.64
2020-06-25 18:00:00	193	29.61	0.182	5655	7891	3357	29.28	31.18	28.28
2020-06-25 19:00:00	194	28.25	0.203	5654	7895	3361	27.86	29.91	27.16
2020-06-25 20:00:00	195	26.86	0.242	5655	7915	3372	26.16	28.31	25.72
2020-06-25 21:00:00	196	26.76	0.259	5654	7934	3381	25.85	28.01	25.51
2020-06-25 22:00:00	197	26.13	0.266	5654	7945	3386	25.24	27.38	24.96
2020-06-25 23:00:00	198	25.9	0.268	5654	7950	3389	24.82	26.94	24.36
2020-06-26	199	24.87	0.27	5654	7957	3392	24.07	26.16	23.77
2020-06-26 01:00:00	200	24.46	0.272	5658	7962	3395	23.43	25.55	23.23
2020-06-26 02:00:00	201	24.25	0.274	5668	7973	3400	22.97	25.09	22.88
2020-06-26 03:00:00	202	21.55	0.264	5737	7996	3412	20.05	22.09	20.09
2020-06-26 04:00:00	203	21.2	0.255	5820	7997	3414	19.41	21.57	19.71
2020-06-26 05:00:00	204	21.47	0.258	5840	7999	3416	19.67	21.81	19.94
2020-06-26 06:00:00	205	21.66	0.258	5857	7999	3420	19.85	21.94	20.09
2020-06-26 07:00:00	206	22.34	0.258	5877	7999	3423	20.48	22.48	20.58
2020-06-26 08:00:00	207	23.66	0.236	5884	7999	3423	21.91	23.4	21.31
2020-06-26 09:00:00	208	25.38	0.191	5885	7999	3421	23.55	24.96	22.37
2020-06-26 10:00:00	209	26.31	0.171	5883	7999	3417	24.64	26.58	23.57
2020-06-26 11:00:00	210	29.09	0.166	5883	7999	3408	27.47	29.65	26.52
2020-06-26 12:00:00	211	28.8	0.171	5865	7996	3401	27.61	29.58	26.51
2020-06-26 13:00:00	212	30.47	0.17	5835	7984	3395	29.44	31.38	28.09
2020-06-26 14:00:00	213	29.46	0.177	5827	7980	3392	29.02	31.08	27.83
2020-06-26 15:00:00	214	29.38	0.182	5823	7980	3391	29.35	31.53	27.89
2020-06-26 16:00:00	215	28.08	0.193	5814	7980	3392	27.63	29.81	26.8
2020-06-26 17:00:00	216	23.07	0.227	5815	7984	3399	22.24	23.95	21.56
2020-06-26 18:00:00	217	22.42	0.247	5851	7986	3405	20.64	22.65	20.67
2020-06-26 19:00:00	218	22.6	0.256	5880	7988	3406	21.01	23.3	20.8
2020-06-26 20:00:00	219	22.48	0.259	5884	7996	3409	20.89	23.51	20.93
2020-06-26 21:00:00	220	21.84	0.263	5884	7999	3411	20.27	22.66	20.59
2020-06-26 22:00:00	221	21.44	0.267	5884	7999	3414	20.01	22.35	20.33
2020-06-26 23:00:00	222	22.2	0.267	5884	7999	3417	20.55	22.95	20.8
2020-06-27	223	22.9	0.268	5884	7999	3417	21.37	23.8	21.53
2020-06-27 01:00:00	224	23.06	0.266	5884	7999	3417	21.57	23.95	21.64
2020-06-27 02:00:00	225	23.09	0.266	5884	7999	3416	21.74	24.1	21.81
2020-06-27 03:00:00	226	22.01	0.267	5884	7999	3417	20.61	22.86	20.7
2020-06-27 04:00:00	227	22.83	0.267	5884	7999	3418	21.53	23.92	21.73
2020-06-27 05:00:00	228	22.68	0.267	5884	7999	3417	21.44	23.7	21.57
2020-06-27 06:00:00	229	22.32	0.268	5884	7999	3418	20.78	23.01	20.91
2020-06-27 07:00:00	230	24.03	0.232	5884	7999	3417	22.71	25.01	22.72
2020-06-27 08:00:00	231	26.88	0.188	5883	7999	3413	25.22	27.77	24.77
2020-06-27 09:00:00	232	29.79	0.171	5877	7999	3406	27.9	30.71	26.81
2020-06-27 10:00:00	233	32.81	0.17	5851	7999	3398	30.96	33.07	29.29
2020-06-27 11:00:00	234	34.18	0.174	5830	7999	3385	32.97	34.29	30.64
2020-06-27 12:00:00	235	35.51	0.174	5805	7968	3374	34.09	35.32	31.49
2020-06-27 13:00:00	236	35.94	0.18	5779	7926	3358	35.14	36.29	33.09
2020-06-27 14:00:00	237	35.96	0.187	5753	7899	3346	35.6	37.53	34.45
2020-06-27 15:00:00	238	34.79	0.191	5736	7881	3340	34.63	36.68	32.75
2020-06-27 16:00:00	239	34.14	0.193	5727	7877	3341	33.99	38	31.99
2020-06-27 17:00:00	240	32.8	0.195	5726	7877	3343	32.62	36.31	30.8
2020-06-27 18:00:00	241	30.34	0.213	5726	7882	3349	29.73	31.65	28.51
2020-06-27 19:00:00	242	27.36	0.24	5728	7908	3364	26.65	28.42	25.36
2020-06-27 20:00:00	243	26.28	0.254	5728	7928	3375	25.33	27.27	24.57
2020-06-27 21:00:00	244	24.97	0.261	5728	7941	3382	23.82	25.62	23.17
2020-06-27 22:00:00	245	26.42	0.264	5728	7956	3388	25.33	26.12	24.64
2020-06-27 23:00:00	246	25.12	0.26	5728	7963	3390	24.03	25.54	23.38
2020-06-28	247	25.41	0.264	5729	7971	3395	24.13	25.23	23.45
2020-06-28 01:00:00	248	24.43	0.266	5729	7976	3397	23.43	24.86	22.87
2020-06-28 02:00:00	249	23.3	0.266	5728	7979	3400	22.04	24.14	21.61
2020-06-28 03:00:00	250	22.68	0.269	5729	7983	3403	21.52	23.64	21.11
2020-06-28 04:00:00	251	22.01	0.27	5729	7986	3405	20.81	23.05	20.47
2020-06-28 05:00:00	252	22.47	0.269	5729	7992	3408	21.34	23.07	20.95
2020-06-28 06:00:00	253	23.25	0.267	5733	7999	3409	22.01	23.76	21.67
2020-06-28 07:00:00	254	25.54	0.225	5740	7999	3408	24.2	26.72	24.02
2020-06-28 08:00:00	255	27.9	0.178	5739	7999	3403	26.4	32.33	25.37
2020-06-28 09:00:00	256	30.36	0.169	5738	7999	3397	28.5	38.91	27.01
2020-06-28 10:00:00	257	32.18	0.17	5738	7990	3388	30.44	40.1	28.85
2020-06-28 11:00:00	258	33.51	0.17	5738	7955	3373	31.89	37.81	30.25
2020-06-28 12:00:00	259	34.25	0.174	5738	7914	3359	32.69	41.29	30.62
2020-06-28 13:00:00	260	34.78	0.18	5738	7881	3346	33.55	44.43	31.99
2020-06-28 14:00:00	261	33.96	0.183	5732	7860	3338	33.19	38.69	31.62
2020-06-28 15:00:00	262	31.76	0.188	5719	7837	3330	31	29.78	29.58
2020-06-28 16:00:00	263	30.83	0.184	5719	7836	3332	30.15	29.52	29.01
2020-06-28 17:00:00	264	31.15	0.183	5719	7836	3333	30.12	29.43	29.16
2020-06-28 18:00:00	265	30.04	0.187	5719	7837	3335	29.03	28.51	28.38
2020-06-28 19:00:00	266	28.37	0.204	5719	7847	3341	27.44	27.06	26.99
2020-06-28 20:00:00	267	27.55	0.233	5720	7876	3356	26.14	25.81	25.8
2020-06-28 21:00:00	268	26.32	0.246	5720	7897	3365	24.73	25.28	24.61
2020-06-28 22:00:00	269	24.55	0.254	5720	7908	3372	22.98	24.17	22.96
2020-06-28 23:00:00	270	24.26	0.26	5720	7916	3377	22.35	23.94	22.47
2020-06-29	271	23.22	0.263	5720	7925	3381	21.48	23.7	21.52
2020-06-29 01:00:00	272	23.31	0.266	5721	7932	3384	21.09	23.58	21.25
2020-06-29 02:00:00	273	23.06	0.267	5720	7940	3388	21.01	23.62	21
2020-06-29 03:00:00	274	22.58	0.267	5721	7949	3392	20.63	23.48	20.26
2020-06-29 04:00:00	275	22.44	0.268	5724	7957	3395	20.44	23.42	20.38
2020-06-29 05:00:00	276	22.24	0.269	5734	7964	3398	20.16	23.23	20.26
2020-06-29 06:00:00	277	21.82	0.267	5746	7974	3402	20.02	22.86	19.6
2020-06-29 07:00:00	278	21.51	0.257	5747	7975	3403	19.71	22.64	19.41
2020-06-29 08:00:00	279	24.6	0.208	5747	7977	3401	22.14	27.92	21.61
2020-06-29 09:00:00	280	27.27	0.164	5746	7976	3394	24.54	32.18	23.68
2020-06-29 10:00:00	281	29.01	0.166	5745	7961	3386	26.11	29.39	25.72
2020-06-29 11:00:00	282	32.1	0.169	5745	7931	3371	29.12	31.66	28.54
2020-06-29 12:00:00	283	30.13	0.174	5746	7908	3363	28.34	32.81	27.09
2020-06-29 13:00:00	284	31.09	0.179	5746	7901	3360	29.35	33.5	28.22
2020-06-29 14:00:00	285	32.91	0.18	5746	7891	3356	30.63	34.2	29.67
2020-06-29 15:00:00	286	30.55	0.184	5745	7872	3348	29.1	32.86	28.1
2020-06-29 16:00:00	287	27.98	0.186	5746	7870	3351	26.14	29.26	25.88
2020-06-29 17:00:00	288	28.2	0.179	5746	7870	3352	26.68	30.13	26.43
2020-06-29 18:00:00	289	27.6	0.187	5746	7871	3353	26.19	29.18	26.01
2020-06-29 19:00:00	290	26.47	0.21	5746	7876	3357	24.78	27.37	24.83
2020-06-29 20:00:00	291	23.96	0.237	5746	7892	3366	22.4	25.14	22.59
2020-06-29 21:00:00	292	24.29	0.254	5747	7906	3373	22.13	24.65	22.36
2020-06-29 22:00:00	293	24.38	0.258	5747	7916	3378	22.3	24.65	22.55
2020-06-29 23:00:00	294	23.8	0.262	5747	7925	3381	21.83	24.21	22.1
2020-06-30	295	24.14	0.262	5747	7931	3384	21.81	24.14	22.13
2020-06-30 01:00:00	296	24.12	0.262	5747	7939	3387	21.84	24.29	22.23
2020-06-30 02:00:00	297	21.99	0.259	5747	7942	3389	19.85	23.1	20.03
2020-06-30 03:00:00	298	20.26	0.223	5747	7953	3396	17.58	20.88	18.29
2020-06-30 04:00:00	299	18.99	0.233	5786	7958	3400	16.19	19.75	17
2020-06-30 05:00:00	300	18.85	0.249	5827	7962	3402	16.36	19.67	17.07
2020-06-30 06:00:00	301	19.14	0.254	5860	7969	3405	16.52	20.16	17.3
2020-06-30 07:00:00	302	20.12	0.254	5891	7978	3407	17.36	20.59	17.97
2020-06-30 08:00:00	303	20.73	0.247	5907	7984	3409	17.95	20.83	18.35
2020-06-30 09:00:00	304	22.03	0.215	5919	7987	3409	19.02	21.68	19.38
2020-06-30 10:00:00	305	24.74	0.172	5922	7990	3408	21.14	23.34	21.73
2020-06-30 11:00:00	306	27.64	0.159	5921	7988	3402	24.38	26.36	24.57
2020-06-30 12:00:00	307	29.26	0.158	5904	7983	3397	26.19	27.54	26.22
2020-06-30 13:00:00	308	26.19	0.164	5843	7957	3387	24.43	27.1	24.34
2020-06-30 14:00:00	309	24.48	0.166	5820	7947	3386	23.02	25.66	22.7
2020-06-30 15:00:00	310	29	0.159	5803	7929	3376	26.36	28.38	26.34
2020-06-30 16:00:00	311	27.13	0.163	5782	7901	3365	25.41	27.44	24.91
2020-06-30 17:00:00	312	26.88	0.164	5773	7896	3363	25.27	27	24.88
2020-06-30 18:00:00	313	25.05	0.171	5771	7892	3363	23.56	26.17	23.6
2020-06-30 19:00:00	314	23.57	0.187	5771	7892	3366	22.22	24.81	22.67
2020-06-30 20:00:00	315	19.89	0.224	5773	7893	3368	18.98	22.21	19.45
2020-06-30 21:00:00	316	18.22	0.246	5772	7896	3372	16.73	20.41	17.42
2020-06-30 22:00:00	317	17.57	0.256	5772	7905	3376	15.6	19.66	16.36
2020-06-30 23:00:00	318	17.2	0.261	5772	7913	3380	15.16	19.19	15.98
2020-07-01	319	16.65	0.263	5772	7920	3383	14.63	18.72	15.43
2020-07-01 01:00:00	320	16.55	0.263	5772	7927	3387	14.39	18.31	15.26
2020-07-01 02:00:00	321	17.18	0.264	5772	7936	3391	15.84	18.84	16.63
2020-07-01 03:00:00	322	16	0.264	5772	7938	3392	14	18	14.78
2020-07-01 04:00:00	323	15.69	0.264	5773	7944	3395	13.43	17.56	14.34
2020-07-01 05:00:00	324	15.58	0.263	5773	7950	3397	13.21	17.44	14.21
2020-07-01 06:00:00	325	16.82	0.263	5782	7959	3401	14.09	18.47	15.12
2020-07-01 07:00:00	326	20.04	0.265	5807	7972	3402	17.29	23.38	19.13
2020-07-01 08:00:00	327	23.96	0.2	5815	7977	3395	21.18	31.98	21.14
2020-07-01 09:00:00	328	28.02	0.156	5814	7976	3388	23.97	36.36	23.28
2020-07-01 10:00:00	329	30.03	0.161	5814	7962	3379	26.3	29.94	27.31
2020-07-01 11:00:00	330	31.8	0.161	5793	7923	3364	28.02	29.83	29.1
2020-07-01 12:00:00	331	33.62	0.165	5760	7890	3353	29.63	30.81	29.58
2020-07-01 13:00:00	332	33.86	0.17	5728	7859	3341	30.35	31.71	31.04
2020-07-01 14:00:00	333	34.55	0.176	5707	7834	3331	31.06	32.22	32.29
2020-07-01 15:00:00	334	34.53	0.18	5694	7814	3322	30.93	32.41	32.29
2020-07-01 16:00:00	335	33.87	0.181	5685	7803	3319	30.37	31.98	30.34
2020-07-01 17:00:00	336	32.67	0.182	5683	7802	3320	29.42	31.41	29.79
2020-07-01 18:00:00	337	30.2	0.187	5683	7802	3321	27.66	30.26	28.29
2020-07-01 19:00:00	338	27.26	0.202	5684	7803	3325	25.15	28.26	26.16
2020-07-01 20:00:00	339	24.3	0.224	5684	7804	3328	22.43	25.77	23.62
2020-07-01 21:00:00	340	21.42	0.241	5685	7813	3335	18.85	22.83	20.04
2020-07-01 22:00:00	341	21.66	0.25	5685	7823	3340	18.89	22.37	20.14
2020-07-01 23:00:00	342	21.42	0.253	5685	7833	3344	18.65	22.16	19.91
2020-07-02	343	21.16	0.256	5685	7842	3348	18.21	21.89	19.46
2020-07-02 01:00:00	344	20.93	0.258	5685	7850	3352	18.13	21.82	19.37
2020-07-02 02:00:00	345	20.47	0.259	5686	7859	3356	17.52	21.34	18.83
2020-07-02 03:00:00	346	19.29	0.26	5686	7867	3361	16.71	20.77	18.06
2020-07-02 04:00:00	347	18.42	0.261	5686	7874	3364	15.65	20.06	17.1
2020-07-02 05:00:00	348	18.91	0.262	5691	7883	3368	15.79	20.04	17.34
2020-07-02 06:00:00	349	20.2	0.261	5704	7891	3371	16.92	21.04	18.46
2020-07-02 07:00:00	350	23.08	0.211	5713	7900	3372	19.74	23.87	21.23
2020-07-02 08:00:00	351	24.34	0.183	5713	7900	3371	20.87	25.06	22.26
2020-07-02 09:00:00	352	25.97	0.168	5712	7900	3369	22.41	27.32	23.57
2020-07-02 10:00:00	353	26.09	0.169	5712	7899	3367	23.04	28.27	23.92
2020-07-02 11:00:00	354	25.55	0.181	5712	7899	3369	22.31	27.41	23.09
2020-07-02 12:00:00	355	28.62	0.165	5712	7899	3366	24.87	30.25	25.77
2020-07-02 13:00:00	356	26.74	0.176	5712	7897	3364	23.67	28.43	23.89
2020-07-02 14:00:00	357	26.9	0.169	5712	7888	3361	23.78	25.78	24.12
2020-07-02 15:00:00	358	25.4	0.178	5712	7885	3361	21.94	25.74	23.17
2020-07-02 16:00:00	359	24.21	0.186	5712	7885	3362	21.26	25.71	22.25
2020-07-02 17:00:00	360	21.8	0.23	5713	7886	3365	18.47	22.48	19.54
2020-07-02 18:00:00	361	21.59	0.241	5728	7887	3367	17.76	22.12	19.36
2020-07-02 19:00:00	362	19.88	0.226	5811	7891	3370	16	20.34	17.83
2020-07-02 20:00:00	363	19.84	0.24	5877	7898	3374	15.98	20.29	17.77
2020-07-02 21:00:00	364	19.83	0.247	5905	7912	3379	15.96	20.21	17.76
2020-07-02 22:00:00	365	19.79	0.253	5922	7926	3385	16.15	20.21	17.76
2020-07-02 23:00:00	366	20.03	0.255	5934	7931	3387	16.4	20.3	17.9
2020-07-03	367	20.21	0.256	5943	7940	3389	16.66	20.31	18.22
2020-07-03 01:00:00	368	20.45	0.256	5952	7947	3393	16.82	20.21	18.54
2020-07-03 02:00:00	369	20.61	0.256	5956	7949	3393	16.89	20.39	18.69
2020-07-03 03:00:00	370	20.93	0.256	5960	7956	3395	17.2	20.54	19.02
2020-07-03 04:00:00	371	20.36	0.257	5963	7956	3395	16.97	20.47	18.72
2020-07-03 05:00:00	372	20.66	0.257	5964	7956	3396	17.04	20.52	18.86
2020-07-03 06:00:00	373	20.75	0.256	5964	7956	3396	17.09	20.62	18.89
2020-07-03 07:00:00	374	21	0.25	5963	7962	3397	17.22	20.65	19.06
2020-07-03 08:00:00	375	21.71	0.221	5963	7962	3396	17.81	21.24	19.56
2020-07-03 09:00:00	376	22.56	0.184	5963	7962	3395	18.62	22.12	20.17
2020-07-03 10:00:00	377	24.68	0.163	5964	7962	3391	20.71	24.59	22.07
2020-07-03 11:00:00	378	26.22	0.16	5937	7961	3388	22.16	26.3	23.46
2020-07-03 12:00:00	379	26.32	0.162	5887	7959	3387	22.53	27.03	23.56
2020-07-03 13:00:00	380	27.84	0.162	5858	7947	3381	23.9	28.37	25.17
2020-07-03 14:00:00	381	27.72	0.164	5830	7933	3372	24.07	28.89	25.15
2020-07-03 15:00:00	382	24.19	0.177	5821	7924	3373	21	25.49	22.39
2020-07-03 16:00:00	383	23.64	0.197	5822	7922	3377	20.14	24.15	21.68
2020-07-03 17:00:00	384	23.67	0.203	5822	7922	3378	20.1	24.04	21.67
2020-07-03 18:00:00	385	23.74	0.196	5822	7922	3377	20.18	24.17	21.76
2020-07-03 19:00:00	386	22.93	0.212	5822	7922	3378	19.44	23.35	21.02
2020-07-03 20:00:00	387	21.87	0.238	5822	7921	3379	18.35	22.2	20.01
2020-07-03 21:00:00	388	21.27	0.249	5822	7921	3380	17.79	21.67	19.49
2020-07-03 22:00:00	389	20.03	0.253	5822	7921	3380	17.02	21.05	18.68
2020-07-03 23:00:00	390	19.93	0.256	5823	7922	3381	16.74	20.66	18.46
2020-07-04	391	18.98	0.257	5823	7922	3381	15.86	19.98	17.64
2020-07-04 01:00:00	392	19.94	0.258	5823	7922	3382	16.23	20.43	18.04
2020-07-04 02:00:00	393	19.94	0.257	5823	7922	3381	16.26	20.37	18.08
2020-07-04 03:00:00	394	19.74	0.256	5823	7923	3381	16.06	20.21	17.89
2020-07-04 04:00:00	395	19.19	0.256	5823	7923	3381	15.75	19.9	17.55
2020-07-04 05:00:00	396	18.63	0.256	5823	7923	3382	15.17	19.57	17
2020-07-04 06:00:00	397	19.46	0.256	5823	7923	3382	15.65	19.89	17.55
2020-07-04 07:00:00	398	20.26	0.234	5823	7924	3381	16.54	20.93	18.41
2020-07-04 08:00:00	399	21.32	0.192	5823	7924	3379	17.39	22.14	19.27
2020-07-04 09:00:00	400	22.64	0.173	5822	7924	3378	18.48	23.49	20.26
2020-07-04 10:00:00	401	23.79	0.166	5822	7923	3374	19.94	25.81	21.64
2020-07-04 11:00:00	402	23.53	0.174	5822	7923	3374	19.8	25.07	21.3
2020-07-04 12:00:00	403	26.13	0.166	5822	7923	3373	21.85	27.39	23.23
2020-07-04 13:00:00	404	28.66	0.166	5821	7922	3367	24.59	29.97	26.07
2020-07-04 14:00:00	405	25.55	0.169	5821	7922	3370	22.27	27.92	23.56
2020-07-04 15:00:00	406	25.81	0.167	5822	7922	3371	22.59	28.13	23.9
2020-07-04 16:00:00	407	25.33	0.175	5821	7920	3371	22.09	27.1	23.35
2020-07-04 17:00:00	408	25.99	0.173	5822	7920	3370	22.79	27.9	23.94
2020-07-04 18:00:00	409	25.09	0.193	5821	7920	3371	21.76	26.07	23.12
2020-07-04 19:00:00	410	24.82	0.215	5822	7920	3373	21.37	25.3	22.84
2020-07-04 20:00:00	411	23.16	0.236	5822	7920	3374	20.13	24	21.6
2020-07-04 21:00:00	412	22.79	0.247	5822	7917	3375	19.57	23.38	21.12
2020-07-04 22:00:00	413	22.68	0.252	5822	7917	3375	19.09	23.02	20.71
2020-07-04 23:00:00	414	22.78	0.255	5822	7916	3375	19.08	23.1	20.7
2020-07-05	415	22.38	0.258	5822	7917	3375	18.86	22.87	20.48
2020-07-05 01:00:00	416	22.02	0.259	5822	7917	3375	18.36	22.57	20
2020-07-05 02:00:00	417	22.04	0.26	5822	7917	3376	18.41	22.5	20.05
2020-07-05 03:00:00	418	22.32	0.26	5822	7917	3375	18.59	22.55	20.27
2020-07-05 04:00:00	419	22.29	0.258	5822	7917	3375	18.55	22.57	20.23
2020-07-05 05:00:00	420	22.32	0.258	5822	7917	3375	18.52	22.54	20.22
2020-07-05 06:00:00	421	21.72	0.256	5822	7917	3375	18.28	22.35	19.98
2020-07-05 07:00:00	422	22.66	0.226	5822	7918	3375	18.98	23.28	20.68
2020-07-05 08:00:00	423	24.07	0.194	5822	7919	3373	20.18	24.73	21.82
2020-07-05 09:00:00	424	26.03	0.169	5822	7920	3370	22	27.77	23.48
2020-07-05 10:00:00	425	28.01	0.164	5821	7919	3365	24.11	30.76	25.44
2020-07-05 11:00:00	426	29.55	0.164	5820	7918	3362	25.66	31.47	27.25
2020-07-05 12:00:00	427	28.93	0.167	5816	7914	3362	25.71	31.81	26.81
2020-07-05 13:00:00	428	30.22	0.168	5808	7909	3361	26.58	32.47	27.94
2020-07-05 14:00:00	429	30.42	0.171	5782	7895	3352	27.48	34.01	28.59
2020-07-05 15:00:00	430	30.31	0.169	5771	7890	3351	27.16	33.01	28.49
2020-07-05 16:00:00	431	30.89	0.174	5754	7884	3348	27.96	33.27	29.85
2020-07-05 17:00:00	432	30.04	0.176	5747	7872	3345	26.94	32.04	29.19
2020-07-05 18:00:00	433	29.4	0.178	5745	7866	3345	26.47	31.16	28.91
2020-07-05 19:00:00	434	28	0.197	5746	7864	3345	25.04	29.1	27.69
2020-07-05 20:00:00	435	25.2	0.23	5746	7858	3346	22.37	26.26	25.11
2020-07-05 21:00:00	436	23.92	0.247	5746	7858	3348	20.87	24.92	23.56
2020-07-05 22:00:00	437	24.51	0.254	5747	7859	3349	21.02	24.96	23.73
2020-07-05 23:00:00	438	23.44	0.255	5747	7859	3350	20.26	24.31	22.98
2020-07-06	439	23.48	0.258	5747	7859	3350	20	24.19	22.75
2020-07-06 01:00:00	440	23.57	0.259	5747	7859	3350	20.02	24.1	22.8
2020-07-06 02:00:00	441	22.83	0.259	5747	7859	3350	19.61	23.69	22.41
2020-07-06 03:00:00	442	22.99	0.259	5747	7859	3350	19.45	23.63	22.34
2020-07-06 04:00:00	443	22.48	0.261	5747	7859	3351	19.13	23.36	21.96
2020-07-06 05:00:00	444	22.49	0.261	5751	7859	3351	19.12	23.2	21.92
2020-07-06 06:00:00	445	23.12	0.258	5754	7859	3350	19.6	23.62	22.53
2020-07-06 07:00:00	446	24.51	0.224	5754	7859	3349	20.69	25.33	23.68
2020-07-06 08:00:00	447	26.25	0.175	5753	7858	3345	22.45	28.38	25.24
2020-07-06 09:00:00	448	29.34	0.161	5752	7857	3339	25.04	34.23	27.54
2020-07-06 10:00:00	449	31.56	0.163	5752	7857	3334	26.74	33.81	30.49
2020-07-06 11:00:00	450	32.56	0.166	5752	7857	3333	28.05	34.69	31.49
2020-07-06 12:00:00	451	34.25	0.17	5752	7855	3333	29.6	35.75	32.28
2020-07-06 13:00:00	452	36.17	0.178	5732	7840	3325	31.7	37.25	34.73
2020-07-06 14:00:00	453	36.87	0.184	5691	7820	3316	32.33	37.4	36.8
2020-07-06 15:00:00	454	36.39	0.188	5656	7797	3307	32.37	36.97	35.56
2020-07-06 16:00:00	455	34.74	0.188	5634	7771	3298	31.21	36.79	33.68
2020-07-06 17:00:00	456	33.21	0.184	5630	7751	3292	29.32	35.07	32.5
2020-07-06 18:00:00	457	31.37	0.194	5629	7734	3289	27.71	32.7	31.13
2020-07-06 19:00:00	458	28.6	0.203	5629	7726	3289	25.5	30.17	29.16
2020-07-06 20:00:00	459	25.38	0.232	5631	7718	3289	21.97	27.01	25.53
2020-07-06 21:00:00	460	25.67	0.245	5631	7716	3290	22.16	26.55	25.81
2020-07-06 22:00:00	461	25.21	0.25	5631	7717	3291	21.71	26.1	25.44
2020-07-06 23:00:00	462	24.81	0.256	5631	7716	3292	21.4	25.69	25.23
2020-07-07	463	24.24	0.257	5631	7716	3292	20.77	25.13	24.48
2020-07-07 01:00:00	464	22.29	0.258	5631	7712	3291	19.03	23.94	22.79
2020-07-07 02:00:00	465	22.19	0.263	5634	7711	3292	18.54	23.37	22.41
2020-07-07 03:00:00	466	23.34	0.265	5644	7710	3291	19.78	24.17	23.7
2020-07-07 04:00:00	467	22.39	0.262	5645	7711	3291	18.98	23.52	22.8
2020-07-07 05:00:00	468	20.58	0.262	5648	7711	3292	17.04	22.2	20.83
2020-07-07 06:00:00	469	20.57	0.264	5660	7711	3293	16.53	22.24	20.45
2020-07-07 07:00:00	470	24.05	0.254	5687	7713	3290	19.53	26.88	23.85
2020-07-07 08:00:00	471	28.11	0.17	5697	7713	3280	23.12	35.92	26.51
2020-07-07 09:00:00	472	31.1	0.163	5697	7713	3274	25.54	40.36	28.68
2020-07-07 10:00:00	473	33.27	0.168	5697	7713	3273	27.27	34.49	31.28
2020-07-07 11:00:00	474	35.09	0.172	5693	7706	3270	29.08	34.77	33.55
2020-07-07 12:00:00	475	36.37	0.175	5663	7689	3266	29.97	35.28	33.24
2020-07-07 13:00:00	476	37.32	0.179	5633	7664	3259	30.89	35.33	35.07
2020-07-07 14:00:00	477	37.19	0.183	5611	7646	3252	31.08	35.74	37.47
2020-07-07 15:00:00	478	37.42	0.19	5592	7620	3240	31.32	35.79	36.29
2020-07-07 16:00:00	479	36.32	0.193	5575	7596	3232	30.97	35.19	34.34
2020-07-07 17:00:00	480	33.7	0.188	5567	7581	3226	29.29	34.24	32.85
2020-07-07 18:00:00	481	31.84	0.188	5567	7573	3225	27.75	32.56	31.54
2020-07-07 19:00:00	482	29.79	0.202	5568	7563	3223	26.11	31	30.03
2020-07-07 20:00:00	483	27.03	0.234	5568	7558	3222	23.42	28.15	27.3
2020-07-07 21:00:00	484	27.47	0.246	5568	7556	3223	23.45	27.98	27.48
2020-07-07 22:00:00	485	26.77	0.246	5568	7551	3222	22.99	27.61	27.06
2020-07-07 23:00:00	486	25.24	0.25	5568	7543	3221	21.5	26.21	25.52
2020-07-08	487	24.84	0.255	5568	7538	3220	20.84	25.52	24.8
2020-07-08 01:00:00	488	24.47	0.256	5568	7538	3220	20.52	25.18	24.47
2020-07-08 02:00:00	489	24.52	0.258	5568	7538	3220	20.32	25.06	24.36
2020-07-08 03:00:00	490	23.49	0.258	5568	7534	3219	19.47	24.46	23.54
2020-07-08 04:00:00	491	24.12	0.26	5569	7532	3218	19.86	24.7	24
2020-07-08 05:00:00	492	23.61	0.265	5569	7532	3218	19.4	24.42	23.58
2020-07-08 06:00:00	493	23.85	0.261	5569	7532	3218	19.38	24.53	23.65
2020-07-08 07:00:00	494	25.36	0.217	5569	7532	3217	20.74	27.27	25.08
2020-07-08 08:00:00	495	27.61	0.177	5568	7532	3212	22.63	32.76	26.65
2020-07-08 09:00:00	496	30.52	0.173	5567	7528	3205	24.73	37.38	28.61
2020-07-08 10:00:00	497	33.59	0.177	5567	7520	3199	26.92	35.04	31.66
2020-07-08 11:00:00	498	36.53	0.18	5567	7504	3194	29.25	35.94	34.7
2020-07-08 12:00:00	499	38.7	0.187	5567	7484	3187	30.93	36.34	34.06
2020-07-08 13:00:00	500	37.11	0.189	5567	7460	3178	31.05	36.58	35.6
2020-07-08 14:00:00	501	37.96	0.194	5562	7436	3169	32.06	37.44	38.04
2020-07-08 15:00:00	502	36.09	0.193	5543	7416	3161	30.95	36.34	35.4
2020-07-08 16:00:00	503	35.72	0.192	5527	7398	3155	30.74	35.34	33.79
2020-07-08 17:00:00	504	33.09	0.191	5514	7380	3148	28.88	33.97	32.2
2020-07-08 18:00:00	505	31.15	0.201	5512	7376	3149	27.08	32.38	30.79
2020-07-08 19:00:00	506	29.73	0.213	5513	7370	3149	25.95	30.98	29.66
2020-07-08 20:00:00	507	27.29	0.237	5513	7367	3150	23.4	28.26	27.19
2020-07-08 21:00:00	508	26.68	0.247	5513	7365	3150	22.59	27.37	26.45
2020-07-08 22:00:00	509	26.73	0.251	5513	7365	3149	22.41	27	26.38
2020-07-08 23:00:00	510	26.16	0.256	5513	7364	3149	21.76	26.85	25.96
2020-07-09	511	25.39	0.257	5514	7358	3148	20.9	26.16	25.18
2020-07-09 01:00:00	512	24.8	0.26	5514	7359	3148	20.45	25.5	24.54
2020-07-09 02:00:00	513	24.15	0.261	5514	7359	3148	19.85	24.79	23.95
2020-07-09 03:00:00	514	23.74	0.26	5513	7354	3146	19.48	24.34	23.55
2020-07-09 04:00:00	515	23.45	0.259	5512	7352	3146	19.1	24.03	23.19
2020-07-09 05:00:00	516	23.28	0.261	5512	7352	3145	18.94	23.85	23.05
2020-07-09 06:00:00	517	22.75	0.259	5513	7352	3145	18.47	23.66	22.59
2020-07-09 07:00:00	518	23.49	0.22	5513	7349	3144	18.96	24.52	23.12
2020-07-09 08:00:00	519	23.48	0.213	5513	7345	3142	19	24.32	23.18
2020-07-09 09:00:00	520	24.09	0.194	5513	7345	3142	19.48	25	23.67
2020-07-09 10:00:00	521	23.36	0.202	5514	7339	3139	19.15	24.74	22.99
2020-07-09 11:00:00	522	21.54	0.235	5514	7338	3140	17.23	22.87	20.64
2020-07-09 12:00:00	523	19.63	0.248	5514	7335	3139	14.7	20.96	18.97
2020-07-09 13:00:00	524	19.54	0.239	5516	7335	3140	14.07	20.65	18.76
2020-07-09 14:00:00	525	19.74	0.238	5568	7334	3140	14.26	20.38	18.98
2020-07-09 15:00:00	526	21.63	0.237	5618	7335	3139	15.65	22.2	20.27
2020-07-09 16:00:00	527	25.03	0.175	5651	7334	3135	18.72	23.45	23.05
2020-07-09 17:00:00	528	24.29	0.179	5658	7334	3134	18.75	23.31	23.51
2020-07-09 18:00:00	529	23.81	0.192	5658	7334	3134	18.41	23.3	23.37
2020-07-09 19:00:00	530	22.82	0.218	5658	7334	3134	17.58	22.5	22.47
2020-07-09 20:00:00	531	21.79	0.242	5658	7334	3135	16.77	22.06	21.5
2020-07-09 21:00:00	532	22.06	0.26	5658	7334	3135	16.77	21.91	21.56
2020-07-09 22:00:00	533	21.85	0.26	5658	7334	3135	16.7	21.79	21.51
2020-07-09 23:00:00	534	21.78	0.259	5658	7334	3135	16.59	21.73	21.41
2020-07-10	535	21.49	0.259	5658	7334	3134	16.35	21.69	21.1
2020-07-10 01:00:00	536	20.58	0.26	5658	7335	3134	15.89	21.43	20.56
2020-07-10 02:00:00	537	20.47	0.266	5658	7335	3135	15.58	21.19	20.28
2020-07-10 03:00:00	538	19.83	0.266	5659	7335	3134	15.14	20.88	19.85
2020-07-10 04:00:00	539	19.16	0.265	5659	7336	3134	14.52	20.26	19.2
2020-07-10 05:00:00	540	19.21	0.266	5659	7336	3134	14.37	20.25	19.13
2020-07-10 06:00:00	541	20.01	0.266	5659	7336	3134	14.93	20.99	19.83
2020-07-10 07:00:00	542	21.94	0.245	5658	7335	3132	16.7	23.16	21.59
2020-07-10 08:00:00	543	25.14	0.177	5657	7336	3126	19.03	28.86	23.71
2020-07-10 09:00:00	544	28.05	0.161	5656	7336	3120	21.5	34.41	26.01
2020-07-10 10:00:00	545	29.85	0.164	5645	7335	3121	23.19	31.41	28.45
2020-07-10 11:00:00	546	31.29	0.167	5614	7326	3120	24.89	32.29	30.63
2020-07-10 12:00:00	547	30.38	0.171	5596	7316	3116	25	32.96	29.43
2020-07-10 13:00:00	548	31.57	0.174	5582	7309	3114	26.21	34.22	31.1
2020-07-10 14:00:00	549	29.89	0.178	5568	7301	3112	24.82	32.94	29.42
2020-07-10 15:00:00	550	29.75	0.178	5567	7301	3112	24.9	32.86	29.45
2020-07-10 16:00:00	551	28.76	0.179	5561	7302	3113	24.02	31.49	28.68
2020-07-10 17:00:00	552	28.62	0.182	5561	7302	3115	23.8	30.85	28.45
2020-07-10 18:00:00	553	27.68	0.204	5561	7303	3116	22.39	28.66	27.13
2020-07-10 19:00:00	554	26.74	0.222	5561	7303	3117	21.52	27.58	26.28
2020-07-10 20:00:00	555	23.95	0.241	5561	7303	3118	19.3	25.81	24
2020-07-10 21:00:00	556	22.53	0.253	5562	7304	3121	17.54	24.27	22.31
2020-07-10 22:00:00	557	22.18	0.26	5562	7303	3121	17.23	23.64	22
2020-07-10 23:00:00	558	21.57	0.262	5562	7303	3121	16.75	23.07	21.47
2020-07-11	559	23.49	0.263	5562	7303	3121	18.51	23.9	23.31
2020-07-11 01:00:00	560	23.2	0.261	5562	7304	3121	18.52	23.96	23.22
2020-07-11 02:00:00	561	23.43	0.261	5562	7304	3121	18.44	23.91	23.16
2020-07-11 03:00:00	562	23.75	0.261	5562	7304	3121	18.87	24.26	23.57
2020-07-11 04:00:00	563	22.63	0.261	5562	7304	3121	17.76	23.6	22.42
2020-07-11 05:00:00	564	22.86	0.263	5562	7304	3121	17.85	23.47	22.56
2020-07-11 06:00:00	565	22.72	0.261	5562	7304	3121	17.78	23.4	22.35
2020-07-11 07:00:00	566	23.5	0.231	5562	7304	3121	18.71	24.24	23.17
2020-07-11 08:00:00	567	24.83	0.192	5562	7302	3119	20.02	25.78	24.45
2020-07-11 09:00:00	568	25.84	0.177	5561	7276	3107	21.45	27.27	25.57
2020-07-11 10:00:00	569	26.99	0.173	5561	7275	3106	22.68	28.72	26.61
2020-07-11 11:00:00	570	28.2	0.173	5556	7268	3101	24.23	30.49	27.81
2020-07-11 12:00:00	571	27.43	0.18	5540	7248	3093	23.65	29.92	27.26
2020-07-11 13:00:00	572	27.13	0.181	5541	7248	3094	23.02	28.92	26.79
2020-07-11 14:00:00	573	27.97	0.177	5540	7248	3094	23.98	30.04	27.5
2020-07-11 15:00:00	574	28.33	0.18	5540	7248	3093	24.38	30.43	27.96
2020-07-11 16:00:00	575	26.95	0.194	5540	7248	3094	22.99	28.58	26.72
2020-07-11 17:00:00	576	25.13	0.225	5541	7248	3096	20.71	26.31	24.68
2020-07-11 18:00:00	577	23.77	0.239	5541	7249	3099	19.19	24.64	23.22
2020-07-11 19:00:00	578	22.92	0.258	5541	7249	3099	18.24	23.79	22.29
2020-07-11 20:00:00	579	22.49	0.265	5541	7249	3100	17.87	23.19	21.87
2020-07-11 21:00:00	580	22.39	0.266	5541	7249	3100	17.76	22.91	21.72
2020-07-11 22:00:00	581	22.54	0.267	5541	7249	3100	18.01	22.68	21.94
2020-07-11 23:00:00	582	21.63	0.263	5542	7249	3101	17.38	21.31	21.25
2020-07-12	583	20.33	0.263	5542	7250	3102	16.14	20.77	20
2020-07-12 01:00:00	584	20	0.264	5542	7250	3102	15.6	20.42	19.45
2020-07-12 02:00:00	585	20.78	0.267	5542	7250	3102	16.36	20.9	20.21
2020-07-12 03:00:00	586	20.6	0.266	5542	7250	3101	16.25	20.52	20.07
2020-07-12 04:00:00	587	20.28	0.264	5542	7250	3101	15.83	19.81	19.11
2020-07-12 05:00:00	588	19.82	0.262	5542	7254	3102	15.3	19.58	18.78
2020-07-12 06:00:00	589	20.06	0.26	5542	7257	3103	15.49	19.72	18.99
2020-07-12 07:00:00	590	20.58	0.259	5542	7257	3103	16.16	20.05	19.36
2020-07-12 08:00:00	591	21.55	0.237	5542	7259	3103	17.04	20.77	20.47
2020-07-12 09:00:00	592	22.11	0.199	5542	7259	3102	17.66	21.24	21.24
2020-07-12 10:00:00	593	22.42	0.182	5541	7253	3099	18.31	22.14	21.76
2020-07-12 11:00:00	594	22.8	0.178	5541	7244	3094	18.7	22.91	21.99
2020-07-12 12:00:00	595	22.56	0.177	5541	7242	3093	18.4	23.03	21.57
2020-07-12 13:00:00	596	22.67	0.173	5541	7231	3087	18.75	23.42	21.9
2020-07-12 14:00:00	597	22.64	0.178	5541	7230	3088	18.53	23.02	21.76
2020-07-12 15:00:00	598	23.18	0.173	5541	7229	3087	19.23	24.05	22.42
2020-07-12 16:00:00	599	23.18	0.175	5541	7230	3086	19.26	24.09	22.45
2020-07-12 17:00:00	600	22.92	0.181	5541	7230	3086	19.01	23.73	22.26
2020-07-12 18:00:00	601	22.39	0.197	5541	7230	3087	18.47	22.92	21.85
2020-07-12 19:00:00	602	22.35	0.225	5541	7230	3087	18.31	22.52	21.81
2020-07-12 20:00:00	603	21.74	0.245	5541	7229	3088	17.76	21.94	21.28
2020-07-12 21:00:00	604	20.89	0.254	5541	7230	3089	16.91	21.32	20.46
2020-07-12 22:00:00	605	20.31	0.258	5542	7230	3089	16.33	20.95	19.91
2020-07-12 23:00:00	606	20.12	0.26	5542	7231	3089	16.06	20.82	19.65
2020-07-13	607	19.97	0.262	5542	7231	3089	15.86	20.66	19.46
2020-07-13 01:00:00	608	19.7	0.263	5542	7230	3089	15.68	20.46	19.29
2020-07-13 02:00:00	609	19.04	0.263	5542	7231	3090	15.2	20.1	18.81
2020-07-13 03:00:00	610	19.37	0.263	5542	7231	3090	15.36	19.95	18.96
2020-07-13 04:00:00	611	19.55	0.263	5542	7230	3089	15.49	20.08	19.1
2020-07-13 05:00:00	612	19.29	0.263	5542	7230	3089	15.46	20.03	19.05
2020-07-13 06:00:00	613	19.61	0.262	5542	7230	3089	15.51	20.28	19.11
2020-07-13 07:00:00	614	21.21	0.24	5542	7231	3088	17.01	21.64	20.48
2020-07-13 08:00:00	615	23.88	0.19	5541	7232	3083	19.16	28.62	22.32
2020-07-13 09:00:00	616	25.84	0.162	5543	7233	3075	21.73	33.23	23.81
2020-07-13 10:00:00	617	24.59	0.166	5541	7233	3079	21.07	27.56	23.49
2020-07-13 11:00:00	618	25.16	0.166	5541	7233	3081	21.44	27.59	23.91
2020-07-13 12:00:00	619	28.91	0.16	5540	7233	3077	24.66	30.17	26.78
2020-07-13 13:00:00	620	29.47	0.162	5532	7233	3075	25.39	30.34	27.34
2020-07-13 14:00:00	621	28.29	0.179	5506	7233	3074	24.36	30.54	26.42
2020-07-13 15:00:00	622	27.91	0.173	5494	7233	3077	23.92	30.25	26.27
2020-07-13 16:00:00	623	28.82	0.175	5492	7232	3076	25.31	30.71	27.57
2020-07-13 17:00:00	624	26.7	0.181	5492	7232	3078	23.69	28.6	26.38
2020-07-13 18:00:00	625	25.35	0.198	5493	7231	3082	22.06	26.48	24.95
2020-07-13 19:00:00	626	24.75	0.221	5493	7230	3084	21.28	25.4	24.24
2020-07-13 20:00:00	627	23.63	0.239	5493	7230	3085	20.24	24.14	23.27
2020-07-13 21:00:00	628	23.98	0.25	5493	7230	3085	20.33	24.11	23.36
2020-07-13 22:00:00	629	23.5	0.253	5493	7230	3085	19.99	23.84	23.07
2020-07-13 23:00:00	630	22.22	0.256	5493	7230	3086	18.96	22.84	22.1
2020-07-14	631	21.5	0.259	5493	7230	3087	18.33	22.03	21.46
2020-07-14 01:00:00	632	21.02	0.26	5493	7229	3087	17.93	21.61	21.09
2020-07-14 02:00:00	633	20.24	0.261	5494	7229	3087	17.17	21.04	20.39
2020-07-14 03:00:00	634	19.62	0.263	5494	7230	3089	16.57	20.46	19.83
2020-07-14 04:00:00	635	20.58	0.265	5494	7230	3089	17.13	20.88	20.34
2020-07-14 05:00:00	636	20.24	0.265	5494	7230	3088	17.05	20.87	20.25
2020-07-14 06:00:00	637	20.12	0.264	5494	7230	3088	16.77	21.19	19.96
2020-07-14 07:00:00	638	22.51	0.228	5494	7231	3085	18.96	24.31	21.78
2020-07-14 08:00:00	639	23.74	0.185	5493	7231	3084	19.97	26.58	22.76
2020-07-14 09:00:00	640	25.68	0.165	5493	7233	3079	22.49	31.12	24.81
2020-07-14 10:00:00	641	24.31	0.172	5493	7231	3082	21.32	26.56	23.91
2020-07-14 11:00:00	642	28.96	0.162	5493	7231	3078	24.97	29.92	27.55
2020-07-14 12:00:00	643	28.85	0.168	5484	7233	3073	25.92	31.84	27.98
2020-07-14 13:00:00	644	27.06	0.17	5473	7232	3077	24.51	31.76	26.69
2020-07-14 14:00:00	645	27.81	0.167	5471	7232	3078	25.07	32.07	27.19
2020-07-14 15:00:00	646	27.72	0.168	5460	7232	3077	25.07	32.07	27.21
2020-07-14 16:00:00	647	28.37	0.169	5452	7232	3077	25.8	31.89	27.96
2020-07-14 17:00:00	648	26.42	0.176	5447	7229	3078	23.99	29.93	26.37
2020-07-14 18:00:00	649	26.44	0.176	5444	7227	3078	23.65	28.77	26.13
2020-07-14 19:00:00	650	24.75	0.201	5444	7227	3080	22.13	26.5	24.8
2020-07-14 20:00:00	651	21.7	0.238	5445	7226	3083	19.01	23.59	21.9
2020-07-14 21:00:00	652	20.39	0.254	5445	7225	3086	17.22	21.66	20.15
2020-07-14 22:00:00	653	20.12	0.26	5446	7226	3087	16.8	21.13	19.79
2020-07-14 23:00:00	654	20.15	0.263	5446	7226	3087	16.67	20.87	19.71
2020-07-15	655	20.41	0.265	5446	7226	3087	16.87	20.83	19.87
2020-07-15 01:00:00	656	20.01	0.265	5446	7226	3087	16.64	20.64	19.7
2020-07-15 02:00:00	657	19.4	0.265	5446	7226	3088	15.87	20.11	18.92
2020-07-15 03:00:00	658	19.23	0.265	5446	7226	3088	15.68	20.02	18.75
2020-07-15 04:00:00	659	19	0.265	5446	7226	3088	15.43	19.71	18.52
2020-07-15 05:00:00	660	19.07	0.265	5446	7226	3088	15.53	19.69	18.64
2020-07-15 06:00:00	661	19.09	0.266	5446	7226	3088	15.43	19.78	18.55
2020-07-15 07:00:00	662	21.37	0.265	5446	7227	3087	17.42	21.86	20.45
2020-07-15 08:00:00	663	22.61	0.26	5448	7229	3085	18.63	23.01	21.55
2020-07-15 09:00:00	664	26.8	0.193	5452	7228	3081	22.23	29.4	24.51
2020-07-15 10:00:00	665	28.78	0.166	5450	7229	3072	25.34	33.57	26.91
2020-07-15 11:00:00	666	30.94	0.168	5450	7228	3071	27.38	32.14	29.03
2020-07-15 12:00:00	667	30.99	0.169	5450	7227	3070	28.41	33.3	29.44
2020-07-15 13:00:00	668	32.5	0.173	5430	7226	3071	30.17	34.03	30.96
2020-07-15 14:00:00	669	33.09	0.178	5396	7226	3071	30.82	33.89	31.91
2020-07-15 15:00:00	670	31.37	0.179	5371	7219	3068	29.44	33.78	30.82
2020-07-15 16:00:00	671	32.17	0.179	5360	7219	3068	29.89	34.27	31.23
2020-07-15 17:00:00	672	30.62	0.18	5352	7210	3066	28.76	32.58	30.5
2020-07-15 18:00:00	673	29.15	0.183	5347	7208	3068	27.33	30.52	29
2020-07-15 19:00:00	674	26.85	0.201	5348	7208	3072	25.2	28.31	27.07
2020-07-15 20:00:00	675	22.49	0.233	5348	7203	3074	20.53	24.38	22.69
2020-07-15 21:00:00	676	21.32	0.247	5346	7201	3076	18.93	22.63	21.2
2020-07-15 22:00:00	677	20.76	0.253	5346	7201	3077	18.29	22.03	20.64
2020-07-15 23:00:00	678	20.64	0.256	5347	7202	3078	18.03	21.65	20.43
2020-07-16	679	20.37	0.258	5347	7202	3078	17.76	21.44	20.14
2020-07-16 01:00:00	680	20.06	0.258	5347	7202	3078	17.43	21.12	19.87
2020-07-16 02:00:00	681	19.8	0.258	5347	7202	3079	17.1	20.81	19.52
2020-07-16 03:00:00	682	19.51	0.26	5347	7202	3079	16.75	20.49	19.19
2020-07-16 04:00:00	683	19.48	0.26	5347	7202	3080	16.59	20.29	19.06
2020-07-16 05:00:00	684	19.3	0.26	5347	7202	3079	16.43	20.19	18.97
2020-07-16 06:00:00	685	20.09	0.265	5347	7202	3079	16.94	20.68	19.48
2020-07-16 07:00:00	686	23.66	0.245	5347	7202	3076	20.05	24.45	22.43
2020-07-16 08:00:00	687	26.45	0.172	5348	7202	3070	23.39	30.74	25.27
2020-07-16 09:00:00	688	28.31	0.158	5348	7203	3064	25.91	35.6	26.97
2020-07-16 10:00:00	689	30.48	0.158	5347	7203	3062	27.84	33.79	28.72
2020-07-16 11:00:00	690	32.01	0.157	5347	7202	3060	29.56	33.79	30.79
2020-07-16 12:00:00	691	33.51	0.159	5338	7200	3061	30.92	35.1	31.94
2020-07-16 13:00:00	692	32.98	0.162	5307	7199	3062	30.93	35.07	31.83
2020-07-16 14:00:00	693	32.16	0.165	5290	7196	3061	30.13	35.49	31.39
2020-07-16 15:00:00	694	32.76	0.165	5284	7192	3059	30.46	35.53	31.66
2020-07-16 16:00:00	695	32.69	0.167	5269	7192	3058	30.61	36.19	31.85
2020-07-16 17:00:00	696	31.71	0.169	5262	7192	3060	29.54	34.33	31.03
2020-07-16 18:00:00	697	30.39	0.176	5261	7192	3063	28.23	32.28	29.73
2020-07-16 19:00:00	698	27.61	0.211	5261	7192	3066	25.5	28.88	27.31
2020-07-16 20:00:00	699	24.5	0.234	5261	7190	3069	22.47	25.8	24.45
2020-07-16 21:00:00	700	23.04	0.245	5261	7187	3070	20.66	24.12	22.82
2020-07-16 22:00:00	701	22.35	0.251	5260	7187	3071	19.83	23.42	21.95
2020-07-16 23:00:00	702	23.79	0.254	5260	7187	3071	21.06	24	23.08
2020-07-17	703	23.65	0.253	5260	7187	3070	21.36	23.97	23.41
2020-07-17 01:00:00	704	23.27	0.252	5260	7187	3070	20.83	23.59	22.9
2020-07-17 02:00:00	705	22.93	0.253	5261	7187	3070	20.34	23.43	22.4
2020-07-17 03:00:00	706	21.68	0.255	5261	7187	3071	19.32	22.59	21.47
2020-07-17 04:00:00	707	22.09	0.256	5261	7187	3071	19.37	22.63	21.52
2020-07-17 05:00:00	708	21.51	0.256	5261	7187	3071	18.94	22.25	21.11
2020-07-17 06:00:00	709	22.11	0.256	5261	7187	3072	19.28	22.48	21.43
2020-07-17 07:00:00	710	23.8	0.231	5260	7187	3070	21.1	24.69	23.14
2020-07-17 08:00:00	711	24.26	0.204	5260	7187	3069	21.69	25.48	23.65
2020-07-17 09:00:00	712	24.77	0.178	5260	7187	3068	22.37	26.34	24.2
2020-07-17 10:00:00	713	25.39	0.167	5260	7186	3067	23.09	27.64	24.8
2020-07-17 11:00:00	714	25.2	0.168	5260	7186	3067	23.02	27.63	24.82
2020-07-17 12:00:00	715	24.56	0.174	5260	7186	3067	22.26	26.65	24.18
2020-07-17 13:00:00	716	24.68	0.187	5261	7187	3068	21.8	26.32	23.73
2020-07-17 14:00:00	717	26.6	0.165	5261	7187	3068	23.62	28.81	25.15
2020-07-17 15:00:00	718	25.12	0.172	5261	7186	3067	22.74	27.51	24.54
2020-07-17 16:00:00	719	25.98	0.17	5261	7186	3067	23.46	28.09	25.2
2020-07-17 17:00:00	720	25.87	0.173	5261	7186	3067	23.41	27.81	25.21
2020-07-17 18:00:00	721	25.46	0.192	5261	7186	3067	22.93	26.75	24.82
2020-07-17 19:00:00	722	24.58	0.208	5260	7186	3068	22.28	25.78	24.24
2020-07-17 20:00:00	723	22.23	0.237	5261	7187	3069	20.29	23.76	22.39
2020-07-17 21:00:00	724	20.33	0.251	5261	7187	3071	18	21.98	20.22
2020-07-17 22:00:00	725	22.11	0.257	5261	7188	3072	19.25	22.54	21.43
2020-07-17 23:00:00	726	22.6	0.257	5260	7187	3071	19.86	22.89	21.99
2020-07-18	727	22.59	0.255	5260	7187	3070	19.94	22.92	22.1
2020-07-18 01:00:00	728	22.29	0.254	5260	7187	3070	19.58	22.74	21.76
2020-07-18 02:00:00	729	22.11	0.255	5260	7187	3071	19.34	22.58	21.53
2020-07-18 03:00:00	730	21.91	0.256	5260	7187	3071	19.17	22.4	21.39
2020-07-18 04:00:00	731	21.77	0.256	5260	7187	3071	19	22.21	21.23
2020-07-18 05:00:00	732	21.28	0.256	5260	7187	3071	18.79	21.93	21.01
2020-07-18 06:00:00	733	20.77	0.255	5260	7187	3071	18.42	21.65	20.68
2020-07-18 07:00:00	734	22.65	0.208	5260	7187	3069	20.15	24.58	22.2
2020-07-18 08:00:00	735	24.82	0.158	5260	7186	3064	21.96	30.34	23.64
2020-07-18 09:00:00	736	27.49	0.155	5261	7185	3060	24.89	36.1	25.42
2020-07-18 10:00:00	737	26.48	0.159	5254	7185	3062	24.32	30.45	25.65
2020-07-18 11:00:00	738	28.76	0.156	5249	7186	3064	25.96	31.04	27.27
2020-07-18 12:00:00	739	31.36	0.157	5235	7185	3061	28.14	32.58	29.33
2020-07-18 13:00:00	740	32.07	0.16	5219	7185	3059	29.17	34.83	30.1
2020-07-18 14:00:00	741	30.67	0.162	5201	7185	3060	28.15	33.21	29.28
2020-07-18 15:00:00	742	28.67	0.164	5197	7185	3063	26.4	31.55	27.82
2020-07-18 16:00:00	743	26.92	0.184	5197	7186	3066	24.45	28.57	26.23
2020-07-18 17:00:00	744	26.45	0.191	5198	7186	3067	23.87	27.69	25.72
2020-07-18 18:00:00	745	26.08	0.2	5197	7186	3067	23.43	27.01	25.34
2020-07-18 19:00:00	746	25.49	0.229	5198	7186	3068	22.85	26.2	24.77
2020-07-18 20:00:00	747	24.39	0.239	5198	7187	3069	21.96	25.17	23.99
2020-07-18 21:00:00	748	23.52	0.246	5198	7187	3070	21.09	24.21	23.2
2020-07-18 22:00:00	749	23.52	0.249	5198	7187	3070	21.01	24.06	23.12
2020-07-18 23:00:00	750	22.7	0.251	5198	7187	3071	20.26	23.51	22.37
2020-07-19	751	22.43	0.254	5198	7187	3071	19.91	23.23	22.05
2020-07-19 01:00:00	752	21.31	0.256	5198	7187	3072	18.78	22.6	20.97
2020-07-19 02:00:00	753	21.95	0.257	5198	7187	3072	19.34	22.47	21.56
2020-07-19 03:00:00	754	21.13	0.257	5198	7187	3072	18.56	22.19	20.76
2020-07-19 04:00:00	755	21.21	0.258	5199	7188	3073	18.47	22.02	20.71
2020-07-19 05:00:00	756	21.39	0.258	5199	7187	3072	18.75	21.96	20.96
2020-07-19 06:00:00	757	21.03	0.258	5199	7188	3072	18.29	21.77	20.52
2020-07-19 07:00:00	758	21.45	0.256	5199	7188	3073	18.48	22.09	20.73
2020-07-19 08:00:00	759	22.87	0.219	5199	7187	3072	19.83	23.76	21.92
2020-07-19 09:00:00	760	23.25	0.173	5198	7187	3070	20.59	25.08	22.49
2020-07-19 10:00:00	761	24.3	0.16	5198	7187	3069	21.72	26.64	23.45
2020-07-19 11:00:00	762	25.98	0.153	5198	7186	3067	23.26	28.68	24.77
2020-07-19 12:00:00	763	26.83	0.154	5197	7186	3065	24.35	30.42	25.66
2020-07-19 13:00:00	764	26.67	0.154	5193	7186	3064	24.09	30.06	25.4
2020-07-19 14:00:00	765	27.08	0.154	5184	7186	3065	24.49	30.64	25.83
2020-07-19 15:00:00	766	26.72	0.156	5180	7186	3064	24.44	30.18	25.83
2020-07-19 16:00:00	767	25.81	0.163	5177	7186	3066	23.51	28.15	25.16
2020-07-19 17:00:00	768	25.48	0.168	5177	7186	3067	23.23	27.66	24.97
2020-07-19 18:00:00	769	24.65	0.184	5177	7186	3067	22.45	26.45	24.3
2020-07-19 19:00:00	770	23.42	0.224	5177	7187	3069	21.08	24.65	23.1
2020-07-19 20:00:00	771	21.97	0.241	5178	7187	3071	19.56	23.22	21.68
2020-07-19 21:00:00	772	21.24	0.251	5178	7187	3072	18.82	22.35	21.01
2020-07-19 22:00:00	773	19.57	0.256	5178	7188	3073	17.27	21.03	19.47
2020-07-19 23:00:00	774	19.03	0.259	5179	7188	3074	16.62	20.4	18.85
2020-07-20	775	18.44	0.261	5179	7189	3075	15.89	19.85	18.17
2020-07-20 01:00:00	776	18.27	0.261	5179	7189	3075	15.56	19.45	17.89
2020-07-20 02:00:00	777	18.18	0.261	5179	7189	3075	15.47	19.21	17.82
2020-07-20 03:00:00	778	18.07	0.261	5179	7189	3075	15.24	18.95	17.61
2020-07-20 04:00:00	779	18.93	0.261	5179	7189	3075	16.08	19.17	18.39
2020-07-20 05:00:00	780	18.05	0.261	5179	7189	3075	15.34	18.87	17.71
2020-07-20 06:00:00	781	18.5	0.261	5180	7189	3075	15.44	19.25	17.88
2020-07-20 07:00:00	782	23.04	0.232	5181	7188	3072	19.55	24.22	21.58
2020-07-20 08:00:00	783	26.74	0.156	5183	7186	3062	23.04	32.21	24.37
2020-07-20 09:00:00	784	29.96	0.153	5183	7186	3055	27.35	41.83	27.06
2020-07-20 10:00:00	785	32.3	0.156	5182	7185	3052	29.48	35.44	30.01
2020-07-20 11:00:00	786	33.61	0.155	5160	7185	3055	30.64	32.81	32.01
2020-07-20 12:00:00	787	34.81	0.158	5138	7185	3058	31.49	33.68	32.25
2020-07-20 13:00:00	788	35.6	0.161	5118	7185	3060	32.38	33.74	33
2020-07-20 14:00:00	789	36.58	0.165	5101	7179	3056	33.42	34.5	34.15
2020-07-20 15:00:00	790	36.09	0.169	5087	7172	3053	32.84	34.99	33.93
2020-07-20 16:00:00	791	35.07	0.169	5077	7168	3051	32.25	33.8	33.26
2020-07-20 17:00:00	792	33.75	0.171	5071	7164	3050	31.31	33.28	32.85
2020-07-20 18:00:00	793	31.32	0.177	5067	7163	3053	29.37	31.46	30.61
2020-07-20 19:00:00	794	28.53	0.194	5067	7162	3055	27.23	29.19	28.64
2020-07-20 20:00:00	795	26.69	0.224	5067	7161	3058	25.24	27.35	26.88
2020-07-20 21:00:00	796	22.86	0.235	5067	7159	3059	21.51	24.44	23.22
2020-07-20 22:00:00	797	22.4	0.246	5068	7160	3061	20.25	23.03	22.02
2020-07-20 23:00:00	798	21.64	0.249	5068	7160	3061	19.7	22.7	21.44
2020-07-21	799	20.55	0.251	5069	7161	3062	18.51	21.65	20.31
2020-07-21 01:00:00	800	19.18	0.254	5069	7161	3063	17.18	20.55	19.06
2020-07-21 02:00:00	801	18.85	0.255	5069	7161	3064	16.62	19.92	18.58
2020-07-21 03:00:00	802	19.26	0.256	5069	7161	3064	16.78	19.83	18.71
2020-07-21 04:00:00	803	19.95	0.255	5069	7161	3064	17.68	20.25	19.49
2020-07-21 05:00:00	804	19.8	0.255	5069	7161	3064	17.41	20.21	19.29
2020-07-21 06:00:00	805	20.75	0.254	5069	7161	3064	18.27	21.09	20.17
2020-07-21 07:00:00	806	22.33	0.236	5069	7161	3062	19.84	22.97	21.71
2020-07-21 08:00:00	807	23.22	0.209	5068	7160	3061	20.78	24.07	22.54
2020-07-21 09:00:00	808	27.11	0.164	5068	7159	3058	24.45	31.15	25.46
2020-07-21 10:00:00	809	28.56	0.153	5067	7158	3052	26.11	32.26	26.96
2020-07-21 11:00:00	810	29.98	0.154	5067	7158	3053	27.33	32.24	28.2
2020-07-21 12:00:00	811	31.65	0.156	5067	7158	3052	29.04	33.8	29.74
2020-07-21 13:00:00	812	31.62	0.158	5066	7157	3052	28.86	33.57	29.62
2020-07-21 14:00:00	813	30.64	0.16	5067	7158	3052	28.32	33.03	29.23
2020-07-21 15:00:00	814	31.13	0.16	5067	7158	3053	28.96	33.3	29.98
2020-07-21 16:00:00	815	32.11	0.16	5067	7158	3052	29.59	33.86	30.6
2020-07-21 17:00:00	816	30.56	0.166	5067	7158	3053	28.44	32.05	29.52
2020-07-21 18:00:00	817	29.32	0.176	5067	7158	3055	27.34	30.92	28.63
2020-07-21 19:00:00	818	28.08	0.204	5067	7159	3056	25.97	29	27.41
2020-07-21 20:00:00	819	26.76	0.227	5067	7159	3058	24.71	27.41	26.26
2020-07-21 21:00:00	820	25.94	0.235	5067	7159	3059	23.73	26.38	25.39
2020-07-21 22:00:00	821	24.9	0.239	5068	7159	3059	22.91	25.52	24.58
2020-07-21 23:00:00	822	24.37	0.243	5068	7160	3060	22.16	25	23.93
2020-07-22	823	24.09	0.246	5068	7160	3060	21.75	24.67	23.54
2020-07-22 01:00:00	824	23.82	0.248	5068	7160	3061	21.58	24.47	23.37
2020-07-22 02:00:00	825	22.72	0.249	5068	7160	3061	20.46	23.59	22.26
2020-07-22 03:00:00	826	22.48	0.252	5068	7160	3062	20.06	23.33	21.87
2020-07-22 04:00:00	827	22.66	0.252	5068	7160	3062	20.08	23.33	21.89
2020-07-22 05:00:00	828	22.38	0.252	5068	7160	3062	19.82	23.3	21.7
2020-07-22 06:00:00	829	23.31	0.252	5068	7160	3062	20.51	23.66	22.35
2020-07-22 07:00:00	830	23.75	0.249	5068	7160	3061	21.03	24.12	22.82
2020-07-22 08:00:00	831	23.91	0.236	5068	7160	3061	21.15	24.42	22.93
2020-07-22 09:00:00	832	23.37	0.22	5068	7160	3061	20.59	24.26	22.4
2020-07-22 10:00:00	833	22.37	0.222	5068	7160	3062	19.41	23.1	21.31
2020-07-22 11:00:00	834	22.5	0.215	5068	7160	3062	19.35	22.71	21.26
2020-07-22 12:00:00	835	22.16	0.203	5069	7166	3065	19.11	21.69	20.97
2020-07-22 13:00:00	836	24.66	0.169	5069	7179	3070	21.21	23.43	22.77
2020-07-22 14:00:00	837	25.47	0.151	5068	7180	3069	22.51	26.18	23.86
2020-07-22 15:00:00	838	22.8	0.186	5068	7180	3069	20.04	23.04	21.71
2020-07-22 16:00:00	839	22.15	0.22	5068	7180	3071	19.15	21.77	20.95
2020-07-22 17:00:00	840	21.74	0.238	5069	7181	3071	18.63	21.6	20.36
2020-07-22 18:00:00	841	22.01	0.243	5069	7188	3073	18.87	21.81	20.64
2020-07-22 19:00:00	842	21.83	0.246	5069	7188	3073	18.88	21.64	20.76
2020-07-22 20:00:00	843	21.73	0.248	5069	7188	3073	18.84	21.47	20.76
2020-07-22 21:00:00	844	21.53	0.25	5069	7188	3073	18.7	21.54	20.69
2020-07-22 22:00:00	845	21.48	0.251	5070	7188	3072	18.65	21.82	20.65
2020-07-22 23:00:00	846	21.52	0.252	5076	7188	3072	18.72	21.9	20.71
2020-07-23	847	20.96	0.252	5082	7188	3071	18.34	21.62	20.37
2020-07-23 01:00:00	848	20.56	0.252	5085	7188	3072	17.9	21.35	19.95
2020-07-23 02:00:00	849	20.61	0.252	5090	7188	3072	17.9	21.37	19.94
2020-07-23 03:00:00	850	20.83	0.252	5096	7188	3071	18.11	21.25	20.2
2020-07-23 04:00:00	851	20.14	0.25	5096	7188	3071	17.43	20.27	19.53
2020-07-23 05:00:00	852	19.74	0.249	5096	7188	3071	17.06	20.01	19.16
2020-07-23 06:00:00	853	19.89	0.25	5096	7188	3071	17.2	20.52	19.28
2020-07-23 07:00:00	854	22.74	0.208	5096	7188	3065	20	23.21	21.67
2020-07-23 08:00:00	855	24.09	0.16	5095	7186	3058	21.31	25.24	22.67
2020-07-23 09:00:00	856	27.17	0.15	5094	7185	3053	24.41	32.1	24.68
2020-07-23 10:00:00	857	27.82	0.15	5094	7185	3053	25.23	30.62	25.71
2020-07-23 11:00:00	858	27.11	0.15	5094	7185	3059	24.91	29.1	25.71
2020-07-23 12:00:00	859	29	0.149	5094	7185	3057	26.76	30.51	27.45
2020-07-23 13:00:00	860	27.39	0.152	5094	7186	3057	25.51	29.65	26.52
2020-07-23 14:00:00	861	30.43	0.15	5094	7186	3047	28.07	31.53	28.73
2020-07-23 15:00:00	862	32.04	0.153	5094	7180	3030	29.47	31.66	30.16
2020-07-23 16:00:00	863	30.97	0.153	5087	7173	3025	28.88	30.75	29.66
2020-07-23 17:00:00	864	30.03	0.155	5080	7171	3024	28.17	30.34	29.2
2020-07-23 18:00:00	865	27.3	0.168	5080	7167	3029	25.87	27.82	27.17
2020-07-23 19:00:00	866	25.9	0.192	5081	7165	3038	24.22	26.41	25.72
2020-07-23 20:00:00	867	23.25	0.223	5081	7166	3041	21.49	24.14	23.12
2020-07-23 21:00:00	868	21.63	0.239	5082	7167	3046	19.6	22.63	21.35
2020-07-23 22:00:00	869	20.33	0.245	5082	7167	3047	18.3	21.8	20.24
2020-07-23 23:00:00	870	19.65	0.25	5083	7168	3048	17.55	20.98	19.46
2020-07-24	871	19.12	0.252	5083	7168	3049	16.98	20.5	18.97
2020-07-24 01:00:00	872	18.74	0.252	5083	7168	3049	16.55	19.98	18.57
2020-07-24 02:00:00	873	18.82	0.254	5083	7168	3050	16.38	19.69	18.41
2020-07-24 03:00:00	874	19.07	0.253	5083	7168	3049	16.75	19.73	18.78
2020-07-24 04:00:00	875	18.8	0.254	5083	7168	3050	16.4	19.45	18.48
2020-07-24 05:00:00	876	17.95	0.253	5083	7168	3051	15.46	18.87	17.58
2020-07-24 06:00:00	877	18.29	0.252	5083	7168	3051	15.52	19.08	17.66
2020-07-24 07:00:00	878	22.48	0.235	5082	7170	3038	19.45	22.92	21.07
2020-07-24 08:00:00	879	26.49	0.158	5081	7172	3031	23.34	30.64	23.95
2020-07-24 09:00:00	880	29.57	0.148	5080	7171	3036	28.04	41.8	26.54
2020-07-24 10:00:00	881	31.96	0.149	5080	7171	3037	28.8	33.79	29.17
2020-07-24 11:00:00	882	33.88	0.148	5080	7171	3038	30.54	30.73	30.94
2020-07-24 12:00:00	883	34.93	0.149	5079	7171	3038	31.87	32.08	32.59
2020-07-24 13:00:00	884	35.48	0.153	5064	7171	3031	32.85	32.12	33.39
2020-07-24 14:00:00	885	35.98	0.156	5049	7169	3007	33.38	32.72	34.01
2020-07-24 15:00:00	886	35.28	0.156	5037	7160	2988	32.72	33.02	33.5
2020-07-24 16:00:00	887	34.24	0.157	5029	7155	2991	32.12	32.13	32.76
2020-07-24 17:00:00	888	32.23	0.158	5019	7145	2996	29.86	30.33	30.96
2020-07-24 18:00:00	889	30.86	0.165	5005	7137	3000	29.22	29.56	30.26
2020-07-24 19:00:00	890	28.39	0.184	5005	7138	3005	27.06	28.07	28.27
2020-07-24 20:00:00	891	23.89	0.219	5005	7138	3019	22.57	24.84	23.97
2020-07-24 21:00:00	892	22.03	0.237	5006	7139	3029	20.01	23.04	21.63
2020-07-24 22:00:00	893	21.27	0.244	5007	7139	3029	19.2	22.33	20.93
2020-07-24 23:00:00	894	20.4	0.247	5007	7140	3028	18.34	21.53	20.14
2020-07-25	895	20.22	0.248	5007	7140	3026	18.07	21.11	19.85
2020-07-25 01:00:00	896	20.36	0.248	5007	7140	3025	17.95	20.99	19.74
2020-07-25 02:00:00	897	20.96	0.248	5007	7140	3021	18.44	21.47	20.23
2020-07-25 03:00:00	898	20.32	0.248	5007	7140	3021	18.06	21.07	19.81
2020-07-25 04:00:00	899	20.16	0.248	5007	7140	3024	18.02	20.83	19.8
2020-07-25 05:00:00	900	19.81	0.25	5007	7143	3026	17.58	20.68	19.39
2020-07-25 06:00:00	901	20.24	0.25	5007	7147	3028	17.77	21.09	19.61
2020-07-25 07:00:00	902	23.2	0.24	5014	7153	3023	20.48	24	22.16
2020-07-25 08:00:00	903	27.31	0.159	5019	7159	3010	24.94	31.36	25.79
2020-07-25 09:00:00	904	28.69	0.151	5020	7169	3028	26.46	33.92	25.84
2020-07-25 10:00:00	905	29.7	0.151	5019	7171	3033	27.83	32.84	28.39
2020-07-25 11:00:00	906	29.73	0.152	5018	7171	3028	28.51	33.48	29
2020-07-25 12:00:00	907	29.85	0.15	5019	7171	3031	28.49	33.78	29.09
2020-07-25 13:00:00	908	30.48	0.15	5019	7172	3028	28.96	34.17	29.56
2020-07-25 14:00:00	909	30.83	0.152	5018	7171	3024	29.35	33.9	29.85
2020-07-25 15:00:00	910	28.68	0.156	5019	7172	3028	27.52	32.42	28.36
2020-07-25 16:00:00	911	27.92	0.164	5019	7172	3032	26.55	30.32	27.59
2020-07-25 17:00:00	912	27.4	0.178	5019	7172	3035	25.66	29.04	26.91
2020-07-25 18:00:00	913	27.27	0.195	5019	7172	3038	25.14	28.39	26.43
2020-07-25 19:00:00	914	26.77	0.207	5019	7172	3039	24.58	27.5	25.97
2020-07-25 20:00:00	915	25.52	0.228	5019	7172	3042	23.18	26.08	24.68
2020-07-25 21:00:00	916	24.63	0.237	5020	7173	3044	22.44	25.06	24.02
2020-07-25 22:00:00	917	24.66	0.242	5020	7173	3045	22.24	24.96	23.83
2020-07-25 23:00:00	918	24.28	0.244	5020	7173	3046	21.72	24.78	23.36
2020-07-26	919	23.82	0.246	5020	7173	3047	21.32	24.55	23
2020-07-26 01:00:00	920	23.43	0.247	5020	7173	3048	20.82	24.14	22.55
2020-07-26 02:00:00	921	22.58	0.248	5020	7173	3050	20.07	23.46	21.85
2020-07-26 03:00:00	922	21.91	0.249	5020	7174	3052	19.33	22.77	21.14
2020-07-26 04:00:00	923	21.97	0.25	5021	7174	3052	19.29	22.63	21.11
2020-07-26 05:00:00	924	21.84	0.249	5021	7174	3053	19.17	22.38	20.99
2020-07-26 06:00:00	925	21.86	0.25	5021	7175	3052	19.16	22.55	21.01
2020-07-26 07:00:00	926	22.51	0.248	5021	7174	3051	19.74	23.28	21.52
2020-07-26 08:00:00	927	22.06	0.238	5020	7174	3051	19.4	22.38	21.19
2020-07-26 09:00:00	928	21.9	0.228	5021	7175	3052	19.11	22.39	20.91
2020-07-26 10:00:00	929	22.23	0.217	5021	7174	3051	19.32	22.47	21.03
2020-07-26 11:00:00	930	22.23	0.19	5021	7174	3051	19.34	22.35	21
2020-07-26 12:00:00	931	21.82	0.204	5021	7174	3051	18.96	22.04	20.71
2020-07-26 13:00:00	932	22	0.195	5021	7175	3050	19.16	21.99	20.87
2020-07-26 14:00:00	933	23.02	0.166	5021	7174	3047	20.33	23.19	21.85
2020-07-26 15:00:00	934	22.76	0.159	5020	7173	3045	20.64	23.77	22.12
2020-07-26 16:00:00	935	22.32	0.19	5020	7173	3047	19.81	23.03	21.5
2020-07-26 17:00:00	936	23.61	0.178	5020	7173	3046	20.99	24.5	22.5
2020-07-26 18:00:00	937	22.71	0.19	5020	7173	3046	20.32	23.62	21.94
2020-07-26 19:00:00	938	22.4	0.218	5020	7173	3047	19.88	22.97	21.57
2020-07-26 20:00:00	939	22.06	0.238	5020	7173	3048	19.49	22.32	21.24
2020-07-26 21:00:00	940	22.18	0.244	5020	7174	3048	19.63	22.24	21.36
2020-07-26 22:00:00	941	22.18	0.246	5020	7173	3048	19.64	22.24	21.39
2020-07-26 23:00:00	942	22.05	0.246	5020	7173	3048	19.57	22.14	21.31
2020-07-27	943	21.94	0.246	5020	7174	3048	19.35	22.05	21.09
2020-07-27 01:00:00	944	21.78	0.248	5020	7174	3048	19.24	22.02	21
2020-07-27 02:00:00	945	21.72	0.248	5020	7174	3048	19.13	21.91	20.91
2020-07-27 03:00:00	946	21.62	0.248	5020	7174	3048	19.05	21.82	20.84
2020-07-27 04:00:00	947	21.35	0.248	5020	7174	3049	18.78	21.62	20.58
2020-07-27 05:00:00	948	21.56	0.248	5020	7174	3050	18.9	21.68	20.71
2020-07-27 06:00:00	949	21.89	0.247	5020	7174	3049	19.23	21.94	21
2020-07-27 07:00:00	950	22.87	0.208	5020	7173	3044	20.58	24.24	22.05
2020-07-27 08:00:00	951	24.9	0.158	5019	7173	3039	22.48	27.97	23.63
2020-07-27 09:00:00	952	24.95	0.153	5019	7172	3041	22.69	27.44	23.86
2020-07-27 10:00:00	953	25.95	0.153	5019	7172	3040	23.59	28.96	24.73
2020-07-27 11:00:00	954	25.04	0.164	5019	7172	3043	22.76	27.21	24.07
2020-07-27 12:00:00	955	27.1	0.151	5019	7172	3040	24.57	29.97	25.6
2020-07-27 13:00:00	956	26.5	0.151	5019	7172	3037	24.55	30.34	25.57
2020-07-27 14:00:00	957	26.51	0.159	5019	7172	3040	24.09	28.73	25.22
2020-07-27 15:00:00	958	28.96	0.145	5019	7172	3035	26.5	32.03	27.15
2020-07-27 16:00:00	959	26.78	0.155	5019	7172	3036	25.24	30.25	26.16
2020-07-27 17:00:00	960	26.34	0.165	5019	7172	3040	24.2	28.22	25.34
2020-07-27 18:00:00	961	25.93	0.175	5019	7172	3041	23.8	27.49	25.02
2020-07-27 19:00:00	962	25.21	0.193	5019	7172	3043	23.26	26.53	24.59
2020-07-27 20:00:00	963	21.69	0.228	5020	7173	3047	19.88	23.93	21.47
2020-07-27 21:00:00	964	21.01	0.243	5020	7173	3051	18.62	22.55	20.32
2020-07-27 22:00:00	965	20.6	0.249	5021	7174	3051	18.26	22.04	20.02
2020-07-27 23:00:00	966	21.08	0.25	5021	7175	3052	18.38	21.82	20.09
2020-07-28	967	22.61	0.25	5021	7174	3050	19.86	22.86	21.44
2020-07-28 01:00:00	968	22.49	0.248	5020	7174	3048	19.9	23	21.51
2020-07-28 02:00:00	969	22.47	0.248	5020	7173	3049	19.83	22.84	21.43
2020-07-28 03:00:00	970	22.58	0.247	5020	7173	3049	19.96	22.84	21.54
2020-07-28 04:00:00	971	22.15	0.246	5020	7173	3049	19.69	22.67	21.31
2020-07-28 05:00:00	972	21.03	0.247	5020	7174	3050	18.71	21.81	20.38
2020-07-28 06:00:00	973	20.98	0.248	5022	7174	3051	18.51	21.72	20.26
2020-07-28 07:00:00	974	22.99	0.236	5029	7174	3049	20.1	23.61	21.7
2020-07-28 08:00:00	975	24.5	0.195	5031	7173	3045	21.6	25.68	22.98
2020-07-28 09:00:00	976	25.24	0.165	5031	7172	3043	22.65	26.84	23.88
2020-07-28 10:00:00	977	26.48	0.159	5032	7172	3042	23.78	28.5	24.87
2020-07-28 11:00:00	978	28.88	0.146	5032	7172	3038	26.14	31.07	26.83
2020-07-28 12:00:00	979	30.61	0.145	5032	7171	3034	27.96	32.75	28.47
2020-07-28 13:00:00	980	31.31	0.146	5031	7171	3034	28.94	32.63	29.37
2020-07-28 14:00:00	981	31.17	0.147	5031	7171	3034	29.31	32.88	29.65
2020-07-28 15:00:00	982	32.09	0.148	5031	7171	3032	29.68	34.11	30.33
2020-07-28 16:00:00	983	30.73	0.152	5032	7171	3033	28.82	32.89	29.5
2020-07-28 17:00:00	984	31.2	0.15	5032	7171	3033	29.33	33.55	30.16
2020-07-28 18:00:00	985	29.03	0.158	5032	7171	3036	27.43	31.04	28.35
2020-07-28 19:00:00	986	26.9	0.185	5033	7172	3041	25.35	28.53	26.51
2020-07-28 20:00:00	987	23.62	0.224	5033	7172	3047	21.79	25.52	23.22
2020-07-28 21:00:00	988	22.79	0.241	5033	7173	3051	20.67	24.2	22.16
2020-07-28 22:00:00	989	22.47	0.246	5031	7173	3052	20.08	23.7	21.62
2020-07-28 23:00:00	990	22.31	0.249	5031	7173	3052	19.82	23.32	21.38
2020-07-29	991	22.77	0.25	5031	7174	3052	20.29	23.31	21.86
2020-07-29 01:00:00	992	22.76	0.25	5031	7173	3051	20.25	23.31	21.77
2020-07-29 02:00:00	993	22.95	0.249	5032	7173	3052	20.36	23.21	21.86
2020-07-29 03:00:00	994	22.72	0.248	5032	7173	3051	20.21	23.09	21.72
2020-07-29 04:00:00	995	22.21	0.248	5031	7173	3052	19.64	22.68	21.19
2020-07-29 05:00:00	996	22.27	0.248	5031	7174	3053	19.63	22.59	21.17
2020-07-29 06:00:00	997	22.31	0.248	5031	7174	3053	19.69	22.67	21.27
2020-07-29 07:00:00	998	23.84	0.235	5033	7173	3050	20.95	24.16	22.46
2020-07-29 08:00:00	999	25.66	0.185	5034	7177	3047	22.81	27.42	24
2020-07-29 09:00:00	1000	28.27	0.148	5033	7179	3040	25.77	33.88	26.05
2020-07-29 10:00:00	1001	28.98	0.146	5032	7178	3037	26.81	33.79	27.22
2020-07-29 11:00:00	1002	30.5	0.147	5032	7178	3036	27.93	33.63	28.24
2020-07-29 12:00:00	1003	32.67	0.145	5032	7178	3034	29.94	35.35	30.06
2020-07-29 13:00:00	1004	32.14	0.146	5032	7178	3033	30.18	36	30.32
2020-07-29 14:00:00	1005	31.19	0.148	5032	7177	3036	29.5	34.64	29.83
2020-07-29 15:00:00	1006	30.87	0.149	5032	7176	3037	29.07	33.76	29.7
2020-07-29 16:00:00	1007	31.73	0.149	5032	7175	3037	29.82	32.88	30.36
2020-07-29 17:00:00	1008	30.68	0.151	5032	7171	3036	29.01	32.31	29.74
2020-07-29 18:00:00	1009	29.23	0.161	5033	7165	3037	27.52	30.84	28.47
2020-07-29 19:00:00	1010	27.59	0.188	5033	7165	3041	25.9	29.08	27
2020-07-29 20:00:00	1011	24.23	0.222	5033	7165	3046	22.43	26.5	23.73
2020-07-29 21:00:00	1012	23.67	0.238	5034	7166	3050	21.45	25.27	22.76
2020-07-29 22:00:00	1013	23.34	0.245	5034	7167	3050	21.16	24.8	22.56
2020-07-29 23:00:00	1014	23.25	0.248	5034	7167	3050	20.99	24.52	22.35
2020-07-30	1015	22.92	0.248	5034	7167	3050	20.57	24.14	21.97
2020-07-30 01:00:00	1016	22.6	0.25	5034	7167	3051	20.25	23.79	21.71
2020-07-30 02:00:00	1017	22.89	0.25	5034	7167	3052	20.51	23.82	21.94
2020-07-30 03:00:00	1018	21.73	0.249	5034	7167	3052	19.48	23.1	20.94
2020-07-30 04:00:00	1019	21.54	0.248	5034	7167	3053	19	22.57	20.57
2020-07-30 05:00:00	1020	21.71	0.248	5034	7168	3054	19.16	22.49	20.71
2020-07-30 06:00:00	1021	22.1	0.246	5034	7167	3053	19.49	22.6	21
2020-07-30 07:00:00	1022	23.77	0.227	5034	7173	3052	21.04	24.28	22.4
2020-07-30 08:00:00	1023	26.27	0.169	5033	7174	3046	23.6	28.12	24.51
2020-07-30 09:00:00	1024	28.93	0.145	5032	7176	3040	27.2	30.59	26.55
2020-07-30 10:00:00	1025	31.26	0.144	5032	7176	3037	28.56	30.91	28.64
2020-07-30 11:00:00	1026	33.03	0.144	5032	7173	3036	30.07	31.74	30.63
2020-07-30 12:00:00	1027	32.72	0.145	5032	7171	3037	30.15	32.88	30.47
2020-07-30 13:00:00	1028	33.28	0.147	5032	7171	3038	30.94	33.31	31.14
2020-07-30 14:00:00	1029	32.24	0.149	5032	7171	3039	30.28	33.19	30.58
2020-07-30 15:00:00	1030	33.81	0.15	5032	7167	3037	31.29	33.67	31.78
2020-07-30 16:00:00	1031	33.71	0.151	5032	7164	3035	31.31	33.28	31.96
2020-07-30 17:00:00	1032	32.25	0.153	5032	7164	3037	30.23	32.61	31.07
2020-07-30 18:00:00	1033	29.94	0.176	5032	7165	3040	27.85	30.55	28.74
2020-07-30 19:00:00	1034	28.18	0.211	5033	7165	3045	25.76	28.54	26.87
2020-07-30 20:00:00	1035	27.9	0.227	5033	7165	3047	25.6	27.84	26.71
2020-07-30 21:00:00	1036	25.44	0.232	5033	7166	3049	23.16	26.1	24.43
2020-07-30 22:00:00	1037	24.92	0.242	5034	7166	3052	22.35	25.86	23.72
2020-07-30 23:00:00	1038	25.46	0.246	5034	7167	3051	22.76	25.98	24.07
2020-07-31	1039	25.8	0.246	5034	7166	3050	23.22	26.09	24.52
2020-07-31 01:00:00	1040	24.28	0.244	5034	7166	3051	21.91	25.11	23.28
2020-07-31 02:00:00	1041	23.37	0.246	5034	7167	3053	20.73	24.65	22.23
2020-07-31 03:00:00	1042	23.52	0.247	5034	7167	3052	20.8	24.45	22.29
2020-07-31 04:00:00	1043	23.28	0.249	5034	7169	3053	20.7	24.32	22.13
2020-07-31 05:00:00	1044	22.96	0.248	5034	7173	3054	20.44	23.87	21.93
2020-07-31 06:00:00	1045	22.66	0.247	5034	7173	3055	20.06	23.66	21.56
2020-07-31 07:00:00	1046	23.55	0.241	5034	7173	3054	20.76	24.13	22.19
2020-07-31 08:00:00	1047	24.78	0.213	5035	7175	3053	21.92	25.08	23.2
2020-07-31 09:00:00	1048	27.5	0.162	5038	7180	3050	24.72	27.42	25.31
2020-07-31 10:00:00	1049	28.21	0.145	5039	7179	3047	25.91	29.18	26.58
2020-07-31 11:00:00	1050	30.95	0.141	5037	7179	3043	28.27	30.78	28.7
2020-07-31 12:00:00	1051	30.21	0.144	5037	7178	3043	27.95	30.8	28.16
2020-07-31 13:00:00	1052	29.99	0.145	5038	7178	3044	27.78	31.17	28.14
2020-07-31 14:00:00	1053	30.69	0.144	5039	7178	3043	28.39	31.2	28.77
2020-07-31 15:00:00	1054	31.07	0.144	5039	7178	3041	29.03	31.77	29.37
2020-07-31 16:00:00	1055	31.59	0.145	5039	7178	3041	29.32	31.63	29.76
2020-07-31 17:00:00	1056	30.36	0.15	5039	7178	3042	28.45	30.65	29.1
2020-07-31 18:00:00	1057	28.94	0.163	5039	7179	3045	26.8	29.44	27.55
2020-07-31 19:00:00	1058	27.43	0.183	5039	7179	3049	25.51	28.26	26.5
2020-07-31 20:00:00	1059	25.7	0.219	5039	7179	3052	23.75	26.65	24.83
2020-07-31 21:00:00	1060	24.85	0.235	5039	7180	3054	22.61	25.93	23.81
2020-07-31 22:00:00	1061	25.43	0.24	5038	7180	3055	22.95	25.83	24.11
2020-07-31 23:00:00	1062	25.74	0.24	5037	7180	3054	23.22	25.85	24.42
2020-08-01	1063	24.99	0.241	5038	7180	3054	22.57	25.56	23.77
2020-08-01 01:00:00	1064	25.16	0.242	5038	7180	3055	22.51	25.47	23.75
2020-08-01 02:00:00	1065	25.1	0.243	5038	7180	3055	22.44	25.45	23.69
2020-08-01 03:00:00	1066	25.17	0.244	5038	7180	3055	22.45	25.45	23.7
2020-08-01 04:00:00	1067	25.12	0.244	5038	7180	3055	22.45	25.43	23.69
2020-08-01 05:00:00	1068	25.02	0.243	5038	7180	3055	22.3	25.29	23.55
2020-08-01 06:00:00	1069	24.95	0.243	5039	7180	3055	22.2	25.24	23.48
2020-08-01 07:00:00	1070	25.37	0.241	5040	7180	3055	22.51	25.65	23.76
2020-08-01 08:00:00	1071	26.62	0.201	5040	7180	3053	23.72	27.06	24.81
2020-08-01 09:00:00	1072	27.02	0.175	5040	7179	3051	24.23	27.56	25.21
2020-08-01 10:00:00	1073	28.69	0.154	5040	7179	3049	25.76	29.19	26.42
2020-08-01 11:00:00	1074	30.36	0.145	5040	7179	3046	27.73	31.03	28.03
2020-08-01 12:00:00	1075	33.08	0.144	5039	7178	3041	30.24	32.64	30.19
2020-08-01 13:00:00	1076	34.25	0.144	5039	7178	3037	32.2	34.11	31.87
2020-08-01 14:00:00	1077	34.11	0.145	5039	7178	3036	32.21	34.6	31.86
2020-08-01 15:00:00	1078	34.79	0.146	5039	7178	3036	32.59	34.55	32.65
2020-08-01 16:00:00	1079	33.89	0.148	5039	7178	3036	32.07	34.35	32.19
2020-08-01 17:00:00	1080	32	0.151	5039	7178	3040	30.32	33.2	30.66
2020-08-01 18:00:00	1081	30.61	0.166	5039	7178	3044	28.7	31.41	29.34
2020-08-01 19:00:00	1082	29.44	0.199	5040	7179	3048	27.27	29.75	28.05
2020-08-01 20:00:00	1083	28.84	0.224	5040	7179	3050	26.48	28.9	27.35
2020-08-01 21:00:00	1084	27.54	0.234	5040	7179	3052	25.07	28.23	26.08
2020-08-01 22:00:00	1085	27.23	0.24	5040	7179	3053	24.72	27.59	25.76
2020-08-01 23:00:00	1086	23.77	0.238	5040	7180	3057	21.11	24.21	22.24
2020-08-02	1087	23.56	0.242	5041	7180	3059	20.69	23.78	21.99
2020-08-02 01:00:00	1088	23.64	0.244	5049	7180	3058	20.81	24.03	22.11
2020-08-02 02:00:00	1089	23.53	0.244	5059	7180	3058	20.68	24.12	22.01
2020-08-02 03:00:00	1090	23.7	0.243	5067	7180	3057	20.85	24.15	22.18
2020-08-02 04:00:00	1091	23.62	0.244	5071	7180	3056	20.85	24.18	22.12
2020-08-02 05:00:00	1092	23.7	0.243	5079	7185	3057	20.87	24.23	22.16
2020-08-02 06:00:00	1093	23.59	0.242	5087	7187	3058	20.8	24.22	22.08
2020-08-02 07:00:00	1094	23.65	0.242	5093	7190	3057	20.84	24.27	22.13
2020-08-02 08:00:00	1095	24.17	0.242	5101	7194	3057	21.23	24.63	22.5
2020-08-02 09:00:00	1096	25.5	0.233	5107	7194	3056	22.16	25.55	23.31
2020-08-02 10:00:00	1097	27.32	0.193	5109	7197	3053	23.55	26.76	24.55
2020-08-02 11:00:00	1098	29.41	0.153	5110	7200	3048	25.93	28.52	26.76
2020-08-02 12:00:00	1099	31.18	0.146	5110	7199	3045	28.23	29.45	28.55
2020-08-02 13:00:00	1100	31.91	0.144	5108	7198	3041	29.75	30.4	29.63
2020-08-02 14:00:00	1101	32.73	0.144	5107	7198	3039	30.68	30.84	30.66
2020-08-02 15:00:00	1102	33.57	0.145	5107	7198	3034	31.87	31.41	31.76
2020-08-02 16:00:00	1103	32.17	0.147	5107	7198	3034	30.46	30.86	30.51
2020-08-02 17:00:00	1104	31.26	0.149	5107	7198	3035	29.45	30.45	29.7
2020-08-02 18:00:00	1105	30	0.156	5108	7199	3037	28.02	29.66	28.5
2020-08-02 19:00:00	1106	28.4	0.174	5108	7200	3040	26.6	28.69	27.32
2020-08-02 20:00:00	1107	27.15	0.211	5108	7200	3044	25.14	27.46	26.04
2020-08-02 21:00:00	1108	26.44	0.23	5108	7200	3044	24.15	26.96	25.15
2020-08-02 22:00:00	1109	26.17	0.237	5108	7200	3044	23.78	26.83	24.73
2020-08-02 23:00:00	1110	25.71	0.241	5108	7200	3044	23.34	26.51	24.33
2020-08-03	1111	25.77	0.24	5109	7200	3043	23.6	26.33	24.64
2020-08-03 01:00:00	1112	24.97	0.241	5109	7200	3044	22.86	25.89	23.91
2020-08-03 02:00:00	1113	24.14	0.242	5109	7201	3045	21.96	25.6	23.05
2020-08-03 03:00:00	1114	24.69	0.243	5109	7201	3046	22.14	25.42	23.27
2020-08-03 04:00:00	1115	25	0.242	5109	7201	3044	22.58	25.49	23.66
2020-08-03 05:00:00	1116	25.49	0.241	5109	7200	3043	22.86	25.5	23.88
2020-08-03 06:00:00	1117	25.91	0.24	5109	7200	3041	23.29	25.77	24.28
2020-08-03 07:00:00	1118	26.94	0.224	5108	7200	3038	24.4	26.61	25.27
2020-08-03 08:00:00	1119	28.5	0.163	5108	7200	3030	26.11	28.44	26.71
2020-08-03 09:00:00	1120	29.14	0.148	5108	7200	3030	26.98	29.34	27.22
2020-08-03 10:00:00	1121	30.8	0.144	5108	7199	3027	28.43	30.27	28.79
2020-08-03 11:00:00	1122	33.17	0.142	5109	7198	3021	30.83	31.87	30.77
2020-08-03 12:00:00	1123	32.91	0.144	5109	7198	3019	30.89	32.48	30.59
2020-08-03 13:00:00	1124	34.01	0.143	5109	7198	3016	32.28	33.18	31.88
2020-08-03 14:00:00	1125	34.11	0.144	5109	7198	3014	32.68	33.25	32.34
2020-08-03 15:00:00	1126	32.98	0.147	5109	7198	3014	31.7	32.97	31.52
2020-08-03 16:00:00	1127	32.59	0.148	5108	7198	3018	30.79	32.25	30.84
2020-08-03 17:00:00	1128	31.49	0.155	5108	7198	3026	29.85	31.64	30.1
2020-08-03 18:00:00	1129	30.41	0.168	5108	7199	3039	28.5	30.44	29.06
2020-08-03 19:00:00	1130	29.66	0.191	5108	7200	3040	27.58	29.72	28.26
2020-08-03 20:00:00	1131	29.08	0.219	5108	7200	3041	26.73	28.99	27.51
2020-08-03 21:00:00	1132	28.2	0.229	5109	7200	3042	25.9	28.53	26.77
2020-08-03 22:00:00	1133	27.51	0.237	5108	7200	3044	24.96	28.14	25.89
2020-08-03 23:00:00	1134	27.33	0.24	5108	7200	3043	24.83	27.93	25.73
2020-08-04	1135	27.68	0.241	5108	7200	3044	24.87	27.77	25.74
2020-08-04 01:00:00	1136	27.63	0.238	5108	7200	3041	25.08	27.64	25.97
2020-08-04 02:00:00	1137	25.13	0.239	5108	7200	3046	22.63	26.34	23.7
2020-08-04 03:00:00	1138	24.18	0.241	5109	7201	3050	21.44	25.58	22.63
2020-08-04 04:00:00	1139	24.39	0.242	5109	7201	3049	21.64	25.5	22.83
2020-08-04 05:00:00	1140	24.48	0.242	5109	7201	3048	21.74	25.38	22.97
2020-08-04 06:00:00	1141	24.27	0.242	5109	7201	3048	21.66	25.2	22.83
2020-08-04 07:00:00	1142	25.04	0.236	5109	7201	3046	22.27	25.6	23.34
2020-08-04 08:00:00	1143	27.33	0.165	5108	7200	3035	24.53	27.43	25.1
2020-08-04 09:00:00	1144	28.22	0.144	5108	7200	3039	26.03	28.61	26.09
2020-08-04 10:00:00	1145	30.35	0.141	5108	7199	3034	27.83	29.75	28.08
2020-08-04 11:00:00	1146	32.3	0.141	5108	7198	3032	29.58	30.39	29.77
2020-08-04 12:00:00	1147	32.65	0.142	5107	7198	3031	30.29	31.6	30.03
2020-08-04 13:00:00	1148	34.22	0.141	5107	7198	3028	32.33	32.01	31.62
2020-08-04 14:00:00	1149	33	0.142	5107	7198	3024	31.69	31.53	31.54
2020-08-04 15:00:00	1150	33.68	0.141	5106	7198	3022	31.96	31.67	31.99
2020-08-04 16:00:00	1151	32.78	0.143	5101	7198	3023	31.03	31.45	31.07
2020-08-04 17:00:00	1152	31.64	0.145	5101	7198	3025	30.18	31.44	30.35
2020-08-04 18:00:00	1153	29.95	0.159	5101	7194	3029	28.2	30.26	28.73
2020-08-04 19:00:00	1154	28.82	0.185	5101	7193	3033	26.73	29.31	27.49
2020-08-04 20:00:00	1155	27.89	0.217	5101	7193	3037	25.44	28.44	26.33
2020-08-04 21:00:00	1156	26.89	0.231	5102	7193	3039	24.49	27.93	25.43
2020-08-04 22:00:00	1157	26.52	0.234	5102	7193	3040	24.24	27.35	25.19
2020-08-04 23:00:00	1158	26.01	0.239	5102	7193	3041	23.53	27.05	24.54
2020-08-05	1159	25.28	0.241	5102	7193	3041	23	26.74	24.04
2020-08-05 01:00:00	1160	24.99	0.244	5102	7194	3043	22.44	26.44	23.57
2020-08-05 02:00:00	1161	24.98	0.245	5102	7194	3044	22.29	26.26	23.43
2020-08-05 03:00:00	1162	25.13	0.246	5102	7194	3044	22.46	26.21	23.58
2020-08-05 04:00:00	1163	25.65	0.245	5102	7194	3042	22.96	26.2	24.12
2020-08-05 05:00:00	1164	26.07	0.242	5102	7193	3041	23.43	26.28	24.51
2020-08-05 06:00:00	1165	25.71	0.242	5102	7193	3041	23.08	26.22	24.16
2020-08-05 07:00:00	1166	26.54	0.232	5102	7193	3040	23.71	26.68	24.73
2020-08-05 08:00:00	1167	26.56	0.219	5101	7193	3038	23.83	26.92	24.81
2020-08-05 09:00:00	1168	26.6	0.205	5102	7193	3039	23.89	26.99	24.84
2020-08-05 10:00:00	1169	26.72	0.2	5102	7193	3039	23.92	27.01	24.83
2020-08-05 11:00:00	1170	27.28	0.187	5102	7193	3037	24.39	27.3	25.2
2020-08-05 12:00:00	1171	27.83	0.17	5102	7193	3035	25.04	27.88	25.71
2020-08-05 13:00:00	1172	29.33	0.155	5105	7193	3032	26.63	29.21	27.03
2020-08-05 14:00:00	1173	29.88	0.149	5108	7193	3030	27.36	29.99	27.72
2020-08-05 15:00:00	1174	30.65	0.145	5108	7192	3027	28.45	30.69	28.6
2020-08-05 16:00:00	1175	29.99	0.149	5107	7192	3028	28.01	30.29	28.28
2020-08-05 17:00:00	1176	28.38	0.162	5108	7193	3034	26.26	28.86	26.9
2020-08-05 18:00:00	1177	27.54	0.178	5108	7193	3037	25.33	28.15	26.15
2020-08-05 19:00:00	1178	26.31	0.191	5108	7193	3041	23.98	27.03	24.96
2020-08-05 20:00:00	1179	25.45	0.22	5108	7193	3042	23.06	26.6	24.13
2020-08-05 21:00:00	1180	25.05	0.237	5109	7193	3044	22.42	26.32	23.53
2020-08-05 22:00:00	1181	25.07	0.242	5109	7193	3044	22.44	26.17	23.55
2020-08-05 23:00:00	1182	24.93	0.243	5109	7193	3044	22.4	26.04	23.51
2020-08-06	1183	24.76	0.244	5109	7194	3045	22.18	25.87	23.3
2020-08-06 01:00:00	1184	24.91	0.245	5109	7194	3045	22.31	25.77	23.46
2020-08-06 02:00:00	1185	25.35	0.242	5109	7193	3044	22.71	25.71	23.8
2020-08-06 03:00:00	1186	25.62	0.24	5108	7193	3043	23	25.73	24.08
2020-08-06 04:00:00	1187	25.73	0.24	5108	7193	3042	23.09	25.73	24.17
2020-08-06 05:00:00	1188	25.83	0.238	5108	7193	3042	23.17	25.67	24.23
2020-08-06 06:00:00	1189	25.76	0.237	5108	7193	3042	23.03	25.64	24.1
2020-08-06 07:00:00	1190	26.11	0.221	5108	7193	3042	23.33	25.89	24.37
2020-08-06 08:00:00	1191	25.37	0.202	5108	7193	3042	22.74	25.86	23.82
2020-08-06 09:00:00	1192	25.17	0.22	5109	7193	3045	22.16	25.66	23.28
2020-08-06 10:00:00	1193	26	0.196	5109	7193	3043	22.98	26.41	24.03
2020-08-06 11:00:00	1194	25.69	0.176	5109	7193	3043	22.85	26.48	23.88
2020-08-06 12:00:00	1195	26.82	0.151	5108	7193	3039	24.27	27.44	25.01
2020-08-06 13:00:00	1196	27.17	0.15	5108	7193	3037	24.71	27.71	25.41
2020-08-06 14:00:00	1197	26.29	0.167	5108	7193	3038	23.85	26.99	24.72
2020-08-06 15:00:00	1198	26.28	0.185	5108	7193	3042	23.42	26.77	24.43
2020-08-06 16:00:00	1199	25.79	0.187	5108	7193	3042	23.03	26.58	24.07
2020-08-06 17:00:00	1200	25.18	0.218	5109	7193	3044	22.34	25.91	23.45
2020-08-06 18:00:00	1201	24.7	0.233	5109	7194	3045	21.9	25.3	23.04
2020-08-06 19:00:00	1202	23.88	0.24	5109	7194	3046	21	24.56	22.1
2020-08-06 20:00:00	1203	23.91	0.243	5109	7194	3045	21.06	24.65	22.08
2020-08-06 21:00:00	1204	23.87	0.244	5114	7194	3045	21.01	24.58	22.05
2020-08-06 22:00:00	1205	23.73	0.244	5119	7194	3044	20.84	24.42	21.98
2020-08-06 23:00:00	1206	23.73	0.244	5126	7194	3043	20.86	24.41	21.97
2020-08-07	1207	23.74	0.244	5130	7194	3042	20.85	24.47	21.99
2020-08-07 01:00:00	1208	23.74	0.244	5134	7194	3041	20.85	24.47	21.99
2020-08-07 02:00:00	1209	23.82	0.244	5137	7197	3041	20.91	24.5	22.09
2020-08-07 03:00:00	1210	23.8	0.244	5142	7197	3040	20.96	24.51	22.1
2020-08-07 04:00:00	1211	23.68	0.244	5143	7197	3039	20.82	24.4	21.99
2020-08-07 05:00:00	1212	23.52	0.244	5144	7198	3039	20.61	24.25	21.84
2020-08-07 06:00:00	1213	23.52	0.244	5149	7199	3038	20.62	24.21	21.84
2020-08-07 07:00:00	1214	23.61	0.242	5150	7202	3038	20.7	24.16	21.89
2020-08-07 08:00:00	1215	23.55	0.241	5150	7204	3040	20.59	24.09	21.76
2020-08-07 09:00:00	1216	23.99	0.239	5156	7204	3037	20.98	24.4	22.11
2020-08-07 10:00:00	1217	24.62	0.229	5157	7205	3035	21.51	24.74	22.57
2020-08-07 11:00:00	1218	25.12	0.209	5157	7208	3032	22.07	25.23	23.07
2020-08-07 12:00:00	1219	25.62	0.186	5157	7207	3030	22.56	25.62	23.5
2020-08-07 13:00:00	1220	26.93	0.158	5156	7207	3023	23.89	26.58	24.64
2020-08-07 14:00:00	1221	26.88	0.157	5156	7207	3020	24.06	26.96	24.83
2020-08-07 15:00:00	1222	27.22	0.158	5156	7207	3021	24.35	27.08	25.06
2020-08-07 16:00:00	1223	28.85	0.145	5156	7206	3014	25.99	28.06	26.54
2020-08-07 17:00:00	1224	28.41	0.151	5156	7206	3014	25.81	27.97	26.3
2020-08-07 18:00:00	1225	26.9	0.17	5156	7206	3018	24.51	27.24	25.25
2020-08-07 19:00:00	1226	25.64	0.209	5156	7207	3028	22.96	26.22	23.99
2020-08-07 20:00:00	1227	25.03	0.231	5156	7207	3029	22.31	25.75	23.4
2020-08-07 21:00:00	1228	24.61	0.241	5157	7207	3030	21.79	25.4	22.93
2020-08-07 22:00:00	1229	24.62	0.244	5157	7207	3028	21.81	25.33	22.94
2020-08-07 23:00:00	1230	24.43	0.246	5157	7207	3026	21.6	25.21	22.74
2020-08-08	1231	24.18	0.246	5157	7207	3025	21.34	25.09	22.52
2020-08-08 01:00:00	1232	24.17	0.247	5157	7208	3024	21.34	25.05	22.52
2020-08-08 02:00:00	1233	23.99	0.246	5157	7208	3024	21.15	24.77	22.32
2020-08-08 03:00:00	1234	23.91	0.248	5157	7208	3024	21.08	24.86	22.23
2020-08-08 04:00:00	1235	23.88	0.248	5157	7208	3023	21.03	24.78	22.23
2020-08-08 05:00:00	1236	23.76	0.248	5157	7208	3022	20.85	24.68	22.07
2020-08-08 06:00:00	1237	23.8	0.248	5157	7208	3022	20.91	24.68	22.1
2020-08-08 07:00:00	1238	24.27	0.245	5157	7208	3020	21.25	24.65	22.4
2020-08-08 08:00:00	1239	25.05	0.226	5157	7207	3015	21.97	25.04	22.99
2020-08-08 09:00:00	1240	25.68	0.198	5156	7207	3010	22.66	25.47	23.54
2020-08-08 10:00:00	1241	25.69	0.184	5156	7207	3007	22.88	25.7	23.71
2020-08-08 11:00:00	1242	28.65	0.155	5156	7207	2997	25.37	27.22	25.68
2020-08-08 12:00:00	1243	29.76	0.143	5156	7206	2995	26.85	28.31	26.78
2020-08-08 13:00:00	1244	31.1	0.143	5155	7205	2993	28.6	29.4	28.08
2020-08-08 14:00:00	1245	30.84	0.144	5152	7205	3002	28.6	29.71	28.25
2020-08-08 15:00:00	1246	27.88	0.155	5137	7205	3018	25.79	28.35	26.19
2020-08-08 16:00:00	1247	29.66	0.148	5136	7206	3018	26.84	28.54	27.16
2020-08-08 17:00:00	1248	30.04	0.148	5133	7201	2997	27.69	28.95	27.89
2020-08-08 18:00:00	1249	27.39	0.163	5123	7196	3008	25.43	27.84	26.1
2020-08-08 19:00:00	1250	26.18	0.186	5122	7196	3013	23.99	27.28	24.93
2020-08-08 20:00:00	1251	24.41	0.229	5122	7195	3019	22.14	26.34	23.27
2020-08-08 21:00:00	1252	24.2	0.243	5122	7194	3019	21.63	25.84	22.83
2020-08-08 22:00:00	1253	23.61	0.247	5123	7195	3015	21.09	25.46	22.27
2020-08-08 23:00:00	1254	23.36	0.25	5123	7195	3016	20.59	25.07	21.81
2020-08-09	1255	23.47	0.25	5123	7194	3014	20.63	24.86	21.88
2020-08-09 01:00:00	1256	24.32	0.248	5123	7195	3003	21.63	25.11	22.78
2020-08-09 02:00:00	1257	23.44	0.249	5123	7195	3006	20.73	24.82	21.91
2020-08-09 03:00:00	1258	23.42	0.25	5123	7195	3009	20.58	24.65	21.77
2020-08-09 04:00:00	1259	23.64	0.25	5128	7196	3007	20.79	24.67	21.99
2020-08-09 05:00:00	1260	23.9	0.25	5134	7196	3004	20.99	24.8	22.16
2020-08-09 06:00:00	1261	23.77	0.249	5138	7197	3005	20.9	24.78	22.07
2020-08-09 07:00:00	1262	24.51	0.247	5143	7197	3002	21.42	24.99	22.57
2020-08-09 08:00:00	1263	27.95	0.186	5150	7197	2979	24.25	26.57	24.87
2020-08-09 09:00:00	1264	30.33	0.142	5149	7198	2976	27.8	28.05	26.75
2020-08-09 10:00:00	1265	32.91	0.14	5149	7198	3003	30.23	29.55	28.9
2020-08-09 11:00:00	1266	31.54	0.142	5145	7197	3025	29.89	30.14	29.09
2020-08-09 12:00:00	1267	33.83	0.141	5133	7195	3026	31.98	31.74	31.01
2020-08-09 13:00:00	1268	33.16	0.143	5113	7185	3020	31.91	32.7	30.93
2020-08-09 14:00:00	1269	33.07	0.144	5103	7181	3013	31.99	32.72	31.13
2020-08-09 15:00:00	1270	32.72	0.145	5018	7178	3007	31.51	32.14	31.46
2020-08-09 16:00:00	1271	32.84	0.146	4950	7178	2999	31.64	32.17	31.7
2020-08-09 17:00:00	1272	31.15	0.148	4950	7172	3001	29.89	31.33	30.15
2020-08-09 18:00:00	1273	30.08	0.153	4951	7172	3002	28.6	30.54	29.14
2020-08-09 19:00:00	1274	27.8	0.179	4951	7172	3007	26.27	29.06	26.94
2020-08-09 20:00:00	1275	25.4	0.219	4951	7168	3017	23.6	27.5	24.48
2020-08-09 21:00:00	1276	24.63	0.238	4951	7166	3020	22.32	26.74	23.23
2020-08-09 22:00:00	1277	24.4	0.244	4951	7166	3015	21.96	26.28	22.95
2020-08-09 23:00:00	1278	24.04	0.246	4951	7167	3008	21.48	25.92	22.51
2020-08-10	1279	23.6	0.248	4951	7167	3004	21.06	25.52	22.12
2020-08-10 01:00:00	1280	23.38	0.248	4951	7167	2998	20.79	25.21	21.89
2020-08-10 02:00:00	1281	23.27	0.248	4951	7167	2994	20.65	25.03	21.78
2020-08-10 03:00:00	1282	23.15	0.248	4952	7167	2991	20.47	24.85	21.59
2020-08-10 04:00:00	1283	23.34	0.248	4951	7167	2987	20.68	24.72	21.81
2020-08-10 05:00:00	1284	23.1	0.248	4951	7167	2984	20.48	24.63	21.65
2020-08-10 06:00:00	1285	24.13	0.247	4951	7167	2978	21.52	24.81	22.65
2020-08-10 07:00:00	1286	25.38	0.233	4951	7172	2965	22.77	25.46	23.7
2020-08-10 08:00:00	1287	27.27	0.176	4951	7176	2951	24.49	26.67	25.15
2020-08-10 09:00:00	1288	30.34	0.143	4950	7179	2958	28.07	28.88	27.62
2020-08-10 10:00:00	1289	32.61	0.14	4950	7178	2985	29.98	30.31	29.33
2020-08-10 11:00:00	1290	33.15	0.14	4950	7178	3003	31.01	31.42	30.64
2020-08-10 12:00:00	1291	33.74	0.14	4950	7178	3008	31.99	32.38	31.48
2020-08-10 13:00:00	1292	33.82	0.142	4950	7178	3006	32.58	32.81	31.9
2020-08-10 14:00:00	1293	34.11	0.143	4950	7178	2995	33.16	33.28	32.67
2020-08-10 15:00:00	1294	34.03	0.144	4950	7178	2988	32.79	33.38	33.46
2020-08-10 16:00:00	1295	32.95	0.145	4950	7173	2985	31.7	33	32.01
2020-08-10 17:00:00	1296	31.84	0.146	4950	7170	2989	30.42	32.25	30.82
2020-08-10 18:00:00	1297	30.38	0.152	4950	7170	2996	28.84	31.03	29.52
2020-08-10 19:00:00	1298	28.18	0.183	4951	7168	3003	26.46	29.54	27.28
2020-08-10 20:00:00	1299	25.73	0.224	4951	7165	3015	23.58	27.92	24.51
2020-08-10 21:00:00	1300	25.21	0.237	4951	7166	3018	22.77	27.19	23.75
2020-08-10 22:00:00	1301	24.95	0.242	4951	7166	3017	22.47	26.75	23.5
2020-08-10 23:00:00	1302	24.91	0.242	4951	7166	3016	22.37	26.41	23.4
2020-08-11	1303	24.76	0.243	4951	7167	3015	22.23	26.21	23.29
2020-08-11 01:00:00	1304	24.37	0.244	4951	7166	3017	21.71	25.96	22.78
2020-08-11 02:00:00	1305	24.26	0.245	4951	7167	3018	21.52	25.81	22.62
2020-08-11 03:00:00	1306	24.25	0.244	4951	7167	3018	21.53	25.65	22.69
2020-08-11 04:00:00	1307	23.86	0.245	4951	7167	3019	21.14	25.46	22.24
2020-08-11 05:00:00	1308	23.72	0.246	4951	7167	3020	21.01	25.26	22.13
2020-08-11 06:00:00	1309	24.58	0.245	4951	7167	3019	21.68	25.37	22.79
2020-08-11 07:00:00	1310	26	0.231	4951	7166	3013	23.05	26.08	24.09
2020-08-11 08:00:00	1311	28.06	0.179	4951	7170	3006	25.06	27.52	25.92
2020-08-11 09:00:00	1312	29.95	0.144	4951	7172	2996	27.59	29.15	27.66
2020-08-11 10:00:00	1313	31.36	0.141	4950	7171	2994	29.17	31.01	29.04
2020-08-11 11:00:00	1314	33.41	0.141	5010	7171	2994	30.76	32.22	30.72
2020-08-11 12:00:00	1315	33.76	0.14	5059	7171	2992	31.7	33.24	31.57
2020-08-11 13:00:00	1316	33.9	0.141	5055	7171	2994	32.42	34	32.18
2020-08-11 14:00:00	1317	33.58	0.142	5046	7171	2996	31.98	33.92	31.96
2020-08-11 15:00:00	1318	32.83	0.143	5040	7171	2999	31.42	33.75	31.81
2020-08-11 16:00:00	1319	33.07	0.143	5036	7171	3000	31.44	33.67	31.89
2020-08-11 17:00:00	1320	31.54	0.145	5032	7171	3006	29.98	32.64	30.61
2020-08-11 18:00:00	1321	30.33	0.15	5026	7172	3013	28.64	31.45	29.5
2020-08-11 19:00:00	1322	28.67	0.172	5022	7172	3019	26.77	29.81	27.74
2020-08-11 20:00:00	1323	27.14	0.211	5019	7172	3027	24.62	28.48	25.69
2020-08-11 21:00:00	1324	27.75	0.214	5019	7172	3027	25.3	28.04	26.36
2020-08-11 22:00:00	1325	26.36	0.219	5019	7172	3027	24.15	27.6	25.25
2020-08-11 23:00:00	1326	25.58	0.228	5019	7172	3030	23.29	27.06	24.48
2020-08-12	1327	25.71	0.234	5019	7173	3032	23.11	26.69	24.29
2020-08-12 01:00:00	1328	26.84	0.227	5019	7172	3029	24.28	26.84	25.45
2020-08-12 02:00:00	1329	26.58	0.225	5019	7172	3029	23.99	26.82	25.12
2020-08-12 03:00:00	1330	26.12	0.227	5019	7172	3030	23.38	26.55	24.54
2020-08-12 04:00:00	1331	26.37	0.226	5019	7172	3031	23.5	26.42	24.65
2020-08-12 05:00:00	1332	25.94	0.225	5019	7172	3032	23.11	26.25	24.25
2020-08-12 06:00:00	1333	25.59	0.229	5020	7173	3035	22.68	26.01	23.87
2020-08-12 07:00:00	1334	26.3	0.205	5020	7173	3032	23.41	26.37	24.56
2020-08-12 08:00:00	1335	26.03	0.192	5021	7172	3032	22.85	26.43	24.15
2020-08-12 09:00:00	1336	26.13	0.188	5026	7172	3033	23.26	26.67	24.59
2020-08-12 10:00:00	1337	26.14	0.185	5029	7172	3033	23.4	26.7	24.57
2020-08-12 11:00:00	1338	26.98	0.167	5033	7172	3031	24.26	27.52	25.32
2020-08-12 12:00:00	1339	27.86	0.15	5033	7172	3026	25.4	28.53	26.36
2020-08-12 13:00:00	1340	29.06	0.144	5033	7172	3024	26.6	29.85	27.44
2020-08-12 14:00:00	1341	30.06	0.143	5033	7172	3021	27.55	30.93	28.31
2020-08-12 15:00:00	1342	31.83	0.142	5033	7172	3018	29.43	32.33	30.36
2020-08-12 16:00:00	1343	31.1	0.146	5033	7172	3018	28.79	31.73	29.59
2020-08-12 17:00:00	1344	30.74	0.147	5033	7172	3020	28.44	31.46	29.29
2020-08-12 18:00:00	1345	29.44	0.152	5033	7172	3023	27.1	30.43	28.13
2020-08-12 19:00:00	1346	27.8	0.182	5033	7172	3028	25.47	28.91	26.59
2020-08-12 20:00:00	1347	27.12	0.215	5033	7172	3031	24.52	28.02	25.7
2020-08-12 21:00:00	1348	27.06	0.228	5033	7172	3032	24.27	27.76	25.48
2020-08-12 22:00:00	1349	26.88	0.232	5033	7172	3031	24.05	27.49	25.27
2020-08-12 23:00:00	1350	26.27	0.235	5033	7172	3034	23.33	27.1	24.61
2020-08-13	1351	26.21	0.238	5035	7172	3034	23.12	27.01	24.42
2020-08-13 01:00:00	1352	26.31	0.24	5047	7172	3033	23.21	26.99	24.54
2020-08-13 02:00:00	1353	26.17	0.24	5057	7172	3033	23.03	26.83	24.38
2020-08-13 03:00:00	1354	26.08	0.239	5064	7172	3033	22.95	26.7	24.32
2020-08-13 04:00:00	1355	26.05	0.239	5071	7172	3033	22.9	26.64	24.28
2020-08-13 05:00:00	1356	26.12	0.238	5075	7172	3033	22.97	26.61	24.35
2020-08-13 06:00:00	1357	26.29	0.238	5081	7172	3032	23.18	26.66	24.55
2020-08-13 07:00:00	1358	26.42	0.235	5081	7172	3031	23.33	26.76	24.66
2020-08-13 08:00:00	1359	26.51	0.227	5083	7172	3030	23.39	26.87	24.73
2020-08-13 09:00:00	1360	26.95	0.209	5084	7172	3029	23.79	27.18	25.09
2020-08-13 10:00:00	1361	27.74	0.178	5084	7172	3027	24.57	27.87	25.77
2020-08-13 11:00:00	1362	28.32	0.156	5084	7177	3024	25.37	28.64	26.46
2020-08-13 12:00:00	1363	28.36	0.164	5084	7177	3025	25.31	28.5	26.48
2020-08-13 13:00:00	1364	29.55	0.151	5084	7178	3021	26.59	29.85	27.63
2020-08-13 14:00:00	1365	28.39	0.168	5084	7178	3023	25.53	29.14	26.68
2020-08-13 15:00:00	1366	28.3	0.178	5084	7179	3025	25.33	28.68	26.55
2020-08-13 16:00:00	1367	25.26	0.216	5084	7178	3030	22.3	26.42	23.6
2020-08-13 17:00:00	1368	24.77	0.237	5084	7176	3035	21.45	25.85	22.86
2020-08-13 18:00:00	1369	25.15	0.241	5085	7176	3034	21.84	26.22	23.1
2020-08-13 19:00:00	1370	25.11	0.242	5089	7176	3033	21.85	26.16	23.18
2020-08-13 20:00:00	1371	25.12	0.243	5095	7177	3032	21.9	26.1	23.28
2020-08-13 21:00:00	1372	25.09	0.243	5102	7180	3032	21.91	26.04	23.37
2020-08-13 22:00:00	1373	24.45	0.244	5103	7180	3033	21.42	25.85	22.9
2020-08-13 23:00:00	1374	24.33	0.244	5109	7180	3034	21.27	25.68	22.76
2020-08-14	1375	24.48	0.244	5112	7181	3035	21.29	25.57	22.79
2020-08-14 01:00:00	1376	24.98	0.244	5119	7185	3034	21.64	25.74	23.15
2020-08-14 02:00:00	1377	25.17	0.243	5124	7186	3033	21.84	25.84	23.35
2020-08-14 03:00:00	1378	25.3	0.242	5129	7186	3033	21.94	25.88	23.36
2020-08-14 04:00:00	1379	25.21	0.242	5130	7187	3033	21.97	25.87	23.43
2020-08-14 05:00:00	1380	25.19	0.243	5136	7190	3033	21.88	25.87	23.38
2020-08-14 06:00:00	1381	25.19	0.243	5140	7193	3033	21.88	25.88	23.37
2020-08-14 07:00:00	1382	26.22	0.241	5145	7194	3033	22.67	26.36	24.2
2020-08-14 08:00:00	1383	27.31	0.222	5150	7198	3029	23.81	27.17	25.19
2020-08-14 09:00:00	1384	29.58	0.163	5151	7200	3023	26.11	28.53	27.02
2020-08-14 10:00:00	1385	30.53	0.144	5150	7199	3016	27.4	29.15	27.91
2020-08-14 11:00:00	1386	32.63	0.14	5146	7198	3016	29.65	30.31	30.2
2020-08-14 12:00:00	1387	33.25	0.139	5128	7198	3023	30.21	30.95	30.71
2020-08-14 13:00:00	1388	34.44	0.14	5105	7198	3015	31.74	31.79	31.77
2020-08-14 14:00:00	1389	33.14	0.142	5089	7198	3011	30.09	32.23	30.84
2020-08-14 15:00:00	1390	33.13	0.143	5080	7198	3008	30.04	32.15	31.23
2020-08-14 16:00:00	1391	31.6	0.148	5080	7199	3012	28.39	31.44	29.7
2020-08-14 17:00:00	1392	30.85	0.153	5074	7199	3015	27.62	30.93	29.03
2020-08-14 18:00:00	1393	29.04	0.167	5074	7198	3021	25.88	29.79	27.47
2020-08-14 19:00:00	1394	27.67	0.202	5074	7193	3027	24.29	28.74	26.04
2020-08-14 20:00:00	1395	27.07	0.218	5074	7193	3030	23.5	27.97	25.31
2020-08-14 21:00:00	1396	24.57	0.228	5069	7193	3037	21.08	26.75	22.96
2020-08-14 22:00:00	1397	23.87	0.239	5068	7194	3041	20.28	26.09	22.22
2020-08-14 23:00:00	1398	23.49	0.242	5068	7194	3041	19.87	25.66	21.77
2020-08-15	1399	23.14	0.242	5068	7194	3041	19.46	25.22	21.36
2020-08-15 01:00:00	1400	23.1	0.244	5068	7194	3041	19.39	24.94	21.25
2020-08-15 02:00:00	1401	23.39	0.244	5078	7194	3041	19.59	24.94	21.44
2020-08-15 03:00:00	1402	23.26	0.244	5083	7194	3040	19.51	24.76	21.35
2020-08-15 04:00:00	1403	22.9	0.242	5089	7194	3041	19.19	24.46	21.05
2020-08-15 05:00:00	1404	23.4	0.241	5089	7194	3040	19.75	24.31	21.54
2020-08-15 06:00:00	1405	24.13	0.24	5089	7194	3036	20.47	24.62	22.23
2020-08-15 07:00:00	1406	24.65	0.238	5094	7194	3034	20.89	24.95	22.64
2020-08-15 08:00:00	1407	24.98	0.228	5095	7194	3033	21.27	25.2	23.02
2020-08-15 09:00:00	1408	25.94	0.198	5099	7193	3031	22.2	25.77	23.94
2020-08-15 10:00:00	1409	28.25	0.152	5101	7193	3022	24.68	27.35	26.08
2020-08-15 11:00:00	1410	32.6	0.138	5101	7193	3005	28.74	29.49	29.66
2020-08-15 12:00:00	1411	32.63	0.14	5101	7192	3008	29.32	30.59	29.88
2020-08-15 13:00:00	1412	33.26	0.14	5097	7192	3011	30.78	31.23	30.69
2020-08-15 14:00:00	1413	32.73	0.141	5083	7192	3006	29.7	31.27	30.42
2020-08-15 15:00:00	1414	33.76	0.14	5076	7192	3001	30.52	31.87	32.23
2020-08-15 16:00:00	1415	31.47	0.146	5068	7192	3003	28.3	30.97	29.55
2020-08-15 17:00:00	1416	30.51	0.151	5067	7192	3008	27.16	30.4	28.45
2020-08-15 18:00:00	1417	28.24	0.169	5067	7193	3015	25	29.07	26.5
2020-08-15 19:00:00	1418	26.42	0.194	5067	7192	3023	23.02	27.69	24.72
2020-08-15 20:00:00	1419	25.14	0.223	5066	7190	3029	21.56	26.63	23.45
2020-08-15 21:00:00	1420	24.92	0.233	5065	7190	3030	21.21	26.23	23.15
2020-08-15 22:00:00	1421	24.98	0.238	5066	7190	3029	21.1	26.24	23.06
2020-08-15 23:00:00	1422	24.88	0.241	5067	7190	3029	20.94	26.11	22.86
2020-08-16	1423	24.95	0.243	5068	7191	3029	21.09	26.13	22.99
2020-08-16 01:00:00	1424	24.6	0.244	5068	7191	3029	20.75	25.91	22.67
2020-08-16 02:00:00	1425	25.03	0.244	5073	7192	3029	21.09	26.02	23.03
2020-08-16 03:00:00	1426	25.15	0.243	5079	7192	3027	21.37	26.05	23.26
2020-08-16 04:00:00	1427	24.43	0.244	5081	7193	3029	20.63	25.79	22.52
2020-08-16 05:00:00	1428	24.31	0.246	5087	7193	3030	20.43	25.66	22.35
2020-08-16 06:00:00	1429	24.29	0.246	5090	7193	3030	20.3	25.59	22.26
2020-08-16 07:00:00	1430	25.22	0.242	5099	7194	3027	21.22	25.95	23.11
2020-08-16 08:00:00	1431	28.76	0.184	5107	7193	3011	24.18	27.43	25.46
2020-08-16 09:00:00	1432	30.26	0.143	5107	7192	3008	26.35	29.48	27.36
2020-08-16 10:00:00	1433	31.25	0.143	5108	7192	3011	27.3	30.5	28.29
2020-08-16 11:00:00	1434	31.16	0.145	5107	7192	3009	27.21	30.62	28.18
2020-08-16 12:00:00	1435	34.75	0.138	5105	7192	2997	30.82	32.38	31.27
2020-08-16 13:00:00	1436	35.4	0.138	5087	7192	2997	33.13	32.81	32.53
2020-08-16 14:00:00	1437	32.77	0.142	5070	7191	3001	30.08	32.02	30.71
2020-08-16 15:00:00	1438	34.08	0.141	5065	7191	3004	30.15	32.47	31.81
2020-08-16 16:00:00	1439	33.86	0.142	5057	7188	3002	29.82	32.24	31.48
2020-08-16 17:00:00	1440	32.59	0.142	5053	7178	3005	28.66	31.52	30.4
2020-08-16 18:00:00	1441	31.48	0.149	5053	7178	3011	27.3	30.75	29.2
2020-08-16 19:00:00	1442	28.07	0.185	5048	7179	3021	24.4	29.56	26.36
2020-08-16 20:00:00	1443	26.18	0.225	5047	7179	3029	22.07	28.29	24.21
2020-08-16 21:00:00	1444	26.25	0.237	5047	7179	3030	22.05	27.89	24.27
2020-08-16 22:00:00	1445	25.79	0.242	5047	7179	3030	21.39	27.54	23.63
2020-08-16 23:00:00	1446	25.77	0.243	5047	7179	3030	21.15	27.26	23.42
2020-08-17	1447	26.85	0.238	5053	7179	3027	22.36	27.35	24.61
2020-08-17 01:00:00	1448	26.52	0.235	5053	7179	3027	21.9	27.23	24.12
2020-08-17 02:00:00	1449	26.5	0.234	5055	7179	3028	21.88	27.11	24.12
2020-08-17 03:00:00	1450	26.51	0.232	5060	7179	3028	21.89	26.97	24.21
2020-08-17 04:00:00	1451	25.91	0.233	5060	7179	3029	21.26	26.83	23.61
2020-08-17 05:00:00	1452	26.13	0.235	5060	7179	3030	21.45	26.73	23.78
2020-08-17 06:00:00	1453	26.09	0.234	5060	7179	3029	21.42	26.67	23.81
2020-08-17 07:00:00	1454	27.5	0.198	5063	7179	3025	22.7	27.29	25
2020-08-17 08:00:00	1455	29.8	0.145	5067	7179	3012	24.94	29.09	26.89
2020-08-17 09:00:00	1456	32.2	0.14	5066	7178	3005	27.14	30.94	28.58
2020-08-17 10:00:00	1457	34.22	0.137	5066	7178	3005	28.95	31.62	30.16
2020-08-17 11:00:00	1458	35.84	0.135	5066	7178	3015	30.81	32.39	32.06
2020-08-17 12:00:00	1459	35.96	0.136	5066	7178	3027	29.84	33.08	32.52
2020-08-17 13:00:00	1460	36.17	0.138	5060	7178	3027	29.93	33.54	33.01
2020-08-17 14:00:00	1461	36.1	0.138	5048	7178	3027	28.7	33.57	33.03
2020-08-17 15:00:00	1462	35.96	0.139	5036	7178	3027	27.79	33.58	33.77
2020-08-17 16:00:00	1463	34.92	0.143	5032	7173	3026	26.66	33.05	32.38
2020-08-17 17:00:00	1464	33.19	0.143	5028	7171	3029	25.01	32.02	30.72
2020-08-17 18:00:00	1465	32.41	0.147	5026	7172	3032	24.34	31.47	30.11
2020-08-17 19:00:00	1466	29.6	0.173	5026	7169	3035	21.83	30.25	27.54
2020-08-17 20:00:00	1467	27.63	0.216	5026	7165	3039	19.63	29.05	25.12
2020-08-17 21:00:00	1468	27.29	0.229	5026	7165	3040	19.02	28.52	24.43
2020-08-17 22:00:00	1469	27.61	0.234	5026	7165	3040	19.04	28.31	24.5
2020-08-17 23:00:00	1470	27.89	0.232	5026	7165	3040	19.27	28.23	24.72
2020-08-18	1471	27.54	0.232	5026	7165	3039	18.99	28.05	24.45
2020-08-18 01:00:00	1472	27.24	0.232	5026	7165	3040	18.73	27.85	24.17
2020-08-18 02:00:00	1473	26.78	0.234	5031	7165	3040	18.36	27.64	23.79
2020-08-18 03:00:00	1474	27.14	0.234	5034	7165	3040	18.53	27.58	23.97
2020-08-18 04:00:00	1475	27.1	0.234	5039	7165	3040	18.5	27.56	23.95
2020-08-18 05:00:00	1476	26.29	0.237	5044	7165	3040	18.01	27.37	23.42
2020-08-18 06:00:00	1477	25.88	0.239	5049	7165	3041	17.68	27.13	23.03
2020-08-18 07:00:00	1478	27.43	0.213	5058	7168	3039	19.04	27.6	24.36
2020-08-18 08:00:00	1479	29.87	0.152	5060	7172	3033	21.4	29.23	26.45
2020-08-18 09:00:00	1480	31.79	0.14	5059	7171	3028	23.25	30.98	28.01
2020-08-18 10:00:00	1481	34.24	0.136	5059	7171	3023	25.36	31.87	29.89
2020-08-18 11:00:00	1482	35.05	0.134	5059	7171	3022	27.06	32.28	31.13
2020-08-18 12:00:00	1483	35.7	0.135	5057	7171	3022	27.22	33.24	31.72
2020-08-18 13:00:00	1484	35.05	0.138	5045	7171	3024	27.72	33.91	31.65
2020-08-18 14:00:00	1485	35.59	0.139	5039	7171	3025	27.83	34.29	32.24
2020-08-18 15:00:00	1486	35.19	0.14	5037	7171	3025	27.22	34.44	32.21
2020-08-18 16:00:00	1487	34.14	0.143	5032	7171	3028	25.98	33.73	31
2020-08-18 17:00:00	1488	32.54	0.144	5029	7171	3032	24.47	32.89	29.47
2020-08-18 18:00:00	1489	33.03	0.146	5026	7172	3033	24.64	32.88	29.59
2020-08-18 19:00:00	1490	30.83	0.158	5026	7172	3036	22.94	31.5	28.05
2020-08-18 20:00:00	1491	26.89	0.194	5025	7172	3043	19.1	29	24.37
2020-08-18 21:00:00	1492	25.8	0.222	5020	7167	3044	17.87	28.11	23.21
2020-08-18 22:00:00	1493	25.73	0.231	5021	7159	3043	17.7	27.65	22.88
2020-08-18 23:00:00	1494	25.66	0.233	5021	7159	3043	17.65	27.43	22.85
2020-08-19	1495	24.76	0.238	5023	7159	3044	16.77	27.07	21.85
2020-08-19 01:00:00	1496	24.65	0.241	5023	7160	3045	16.58	26.82	21.58
2020-08-19 02:00:00	1497	24.72	0.242	5026	7160	3045	16.53	26.67	21.51
2020-08-19 03:00:00	1498	25.25	0.241	5037	7160	3044	17.08	26.76	22.09
2020-08-19 04:00:00	1499	25.43	0.24	5046	7159	3044	17.33	26.72	22.33
2020-08-19 05:00:00	1500	24.65	0.241	5047	7160	3044	16.65	26.51	21.56
2020-08-19 06:00:00	1501	25.18	0.241	5054	7161	3045	16.87	26.56	21.82
2020-08-19 07:00:00	1502	26.75	0.224	5062	7166	3044	18.25	27.14	23.15
2020-08-19 08:00:00	1503	29.87	0.153	5067	7172	3036	21.01	29.19	25.74
2020-08-19 09:00:00	1504	31.38	0.142	5066	7171	3033	22.64	30.76	27.02
2020-08-19 10:00:00	1505	28.92	0.15	5066	7171	3035	21.17	30.06	25.61
2020-08-19 11:00:00	1506	28.05	0.157	5064	7172	3044	19.84	29.09	24.48
2020-08-19 12:00:00	1507	30.93	0.135	5060	7172	3037	22.96	31.04	26.99
2020-08-19 13:00:00	1508	27.53	0.14	5047	7172	3040	20.01	29.55	24.27
2020-08-19 14:00:00	1509	29.52	0.135	5047	7172	3041	21.68	30.22	25.64
2020-08-19 15:00:00	1510	29.96	0.137	5047	7172	3041	21.78	30.19	26.36
2020-08-19 16:00:00	1511	28.14	0.14	5042	7172	3043	20.13	29.33	24.76
2020-08-19 17:00:00	1512	27.01	0.144	5040	7172	3045	18.92	28.55	23.58
2020-08-19 18:00:00	1513	25.84	0.151	5040	7172	3046	17.98	27.69	22.88
2020-08-19 19:00:00	1514	24.27	0.174	5040	7172	3049	16.86	26.61	21.87
2020-08-19 20:00:00	1515	23.17	0.213	5040	7173	3052	15.5	25.65	20.61
2020-08-19 21:00:00	1516	23.23	0.227	5041	7173	3053	15.34	25.35	20.46
2020-08-19 22:00:00	1517	24.11	0.226	5041	7173	3052	15.79	25.38	20.99
2020-08-19 23:00:00	1518	23.8	0.23	5041	7173	3052	15.56	25.3	20.74
2020-08-20	1519	23.74	0.232	5041	7173	3052	15.49	25.13	20.6
2020-08-20 01:00:00	1520	23.36	0.233	5041	7173	3052	15.17	24.96	20.25
2020-08-20 02:00:00	1521	22.69	0.239	5041	7174	3054	14.34	24.6	19.37
2020-08-20 03:00:00	1522	22.58	0.241	5041	7174	3054	14.19	24.58	19.1
2020-08-20 04:00:00	1523	22.63	0.242	5041	7174	3055	14.29	24.34	19.02
2020-08-20 05:00:00	1524	22.09	0.241	5041	7174	3055	13.81	23.81	18.52
2020-08-20 06:00:00	1525	22.12	0.241	5041	7174	3055	13.79	24.07	18.53
2020-08-20 07:00:00	1526	22.49	0.241	5041	7174	3054	14.08	24.23	18.83
2020-08-20 08:00:00	1527	22.54	0.237	5041	7174	3053	14.14	24.37	18.87
2020-08-20 09:00:00	1528	23.18	0.217	5041	7174	3053	14.64	24.85	19.39
2020-08-20 10:00:00	1529	24.53	0.168	5041	7174	3051	15.73	25.3	20.31
2020-08-20 11:00:00	1530	25.99	0.146	5040	7173	3047	17.33	26.28	21.56
2020-08-20 12:00:00	1531	25.84	0.143	5040	7172	3045	18.94	27.22	21.87
2020-08-20 13:00:00	1532	25.15	0.145	5040	7172	3046	18.45	26.97	21.35
2020-08-20 14:00:00	1533	23.61	0.158	5040	7172	3048	17.05	25.53	20.04
2020-08-20 15:00:00	1534	23.4	0.181	5040	7173	3050	16.83	25.18	19.8
2020-08-20 16:00:00	1535	22.8	0.197	5041	7173	3050	16.33	24.64	19.34
2020-08-20 17:00:00	1536	22.44	0.213	5041	7173	3051	15.88	24.52	18.9
2020-08-20 18:00:00	1537	21.78	0.224	5041	7174	3052	15.27	24.09	18.34
2020-08-20 19:00:00	1538	21.6	0.236	5041	7174	3052	15	23.82	18.14
2020-08-20 20:00:00	1539	20.71	0.239	5041	7175	3054	14.16	23.31	17.46
2020-08-20 21:00:00	1540	20.29	0.239	5041	7175	3054	13.44	22.74	17.1
2020-08-20 22:00:00	1541	19.99	0.24	5041	7175	3054	12.87	22.41	16.83
2020-08-20 23:00:00	1542	19.87	0.24	5041	7175	3054	12.53	22.32	16.61
2020-08-21	1543	19.55	0.24	5041	7175	3055	12.22	21.97	16.44
2020-08-21 01:00:00	1544	19.51	0.239	5041	7175	3055	12.76	21.67	16.35
2020-08-21 02:00:00	1545	19.84	0.238	5041	7175	3054	12.89	21.66	16.55
2020-08-21 03:00:00	1546	19.68	0.237	5041	7175	3054	12.74	21.46	16.45
2020-08-21 04:00:00	1547	19.98	0.236	5041	7175	3055	12.79	21.32	16.59
2020-08-21 05:00:00	1548	20.43	0.235	5041	7175	3053	13.21	21.31	17.05
2020-08-21 06:00:00	1549	20.46	0.233	5041	7175	3053	13.29	21.37	17.15
2020-08-21 07:00:00	1550	20.72	0.216	5041	7175	3053	13.63	21.72	17.48
2020-08-21 08:00:00	1551	22.09	0.181	5041	7174	3050	14.72	22.53	18.38
2020-08-21 09:00:00	1552	23.1	0.163	5040	7173	3047	15.47	23.28	19
2020-08-21 10:00:00	1553	23.2	0.151	5040	7173	3048	15.66	24.17	19.35
2020-08-21 11:00:00	1554	23.32	0.148	5040	7173	3047	15.92	24.53	19.57
2020-08-21 12:00:00	1555	24.26	0.147	5040	7173	3047	16.69	24.98	20.31
2020-08-21 13:00:00	1556	25.99	0.14	5040	7172	3044	18.65	26.83	22.02
2020-08-21 14:00:00	1557	25.55	0.143	5040	7172	3044	18.53	26.72	21.63
2020-08-21 15:00:00	1558	26.05	0.143	5040	7172	3043	19.08	26.9	22.02
2020-08-21 16:00:00	1559	25.72	0.143	5037	7172	3044	19.14	27.06	22.05
2020-08-21 17:00:00	1560	25.36	0.15	5033	7172	3049	18.74	26.46	21.72
2020-08-21 18:00:00	1561	24	0.163	5033	7172	3053	17.59	25.32	20.69
2020-08-21 19:00:00	1562	23.05	0.197	5033	7173	3054	16.51	24.23	19.75
2020-08-21 20:00:00	1563	22.76	0.216	5034	7173	3055	16.22	23.69	19.4
2020-08-21 21:00:00	1564	22.56	0.224	5034	7173	3055	16.06	23.4	19.22
2020-08-21 22:00:00	1565	22.29	0.227	5034	7173	3054	15.8	23.16	18.92
2020-08-21 23:00:00	1566	22.08	0.228	5034	7173	3055	15.7	22.91	18.76
2020-08-22	1567	21.7	0.229	5034	7174	3055	15.38	22.74	18.44
2020-08-22 01:00:00	1568	20.99	0.233	5034	7174	3056	14.83	22.45	17.87
2020-08-22 02:00:00	1569	20.37	0.235	5034	7174	3056	14.41	22.22	17.43
2020-08-22 03:00:00	1570	20.38	0.239	5035	7175	3057	14.29	22.09	17.24
2020-08-22 04:00:00	1571	19.87	0.24	5035	7175	3057	13.89	21.94	16.81
2020-08-22 05:00:00	1572	18.74	0.244	5035	7175	3058	13.02	21.6	15.9
2020-08-22 06:00:00	1573	19.85	0.243	5035	7175	3058	13.71	21.77	16.54
2020-08-22 07:00:00	1574	20.65	0.23	5035	7175	3056	14.72	22.24	17.45
2020-08-22 08:00:00	1575	22.9	0.173	5034	7173	3051	16.74	23.64	19.05
2020-08-22 09:00:00	1576	25.67	0.147	5033	7172	3045	18.74	25.57	20.72
2020-08-22 10:00:00	1577	25.55	0.145	5033	7171	3046	19.19	26.17	21.26
2020-08-22 11:00:00	1578	29.44	0.14	5033	7172	3042	22.09	26.62	23.77
2020-08-22 12:00:00	1579	30.41	0.141	5032	7171	3040	22.97	28.07	25.09
2020-08-22 13:00:00	1580	31.06	0.141	5033	7172	3041	24.16	29.4	25.87
2020-08-22 14:00:00	1581	29.92	0.142	5032	7171	3039	24.12	30.06	25.67
2020-08-22 15:00:00	1582	30.48	0.142	5033	7172	3040	23.86	30.37	25.95
2020-08-22 16:00:00	1583	28.97	0.145	5033	7172	3042	22.56	29.42	24.91
2020-08-22 17:00:00	1584	28.56	0.147	5033	7172	3043	22.13	29.13	24.57
2020-08-22 18:00:00	1585	26.47	0.159	5033	7172	3046	20.51	27.73	23.16
2020-08-22 19:00:00	1586	23.5	0.199	5032	7172	3049	18.09	26.02	20.86
2020-08-22 20:00:00	1587	22.79	0.231	5031	7173	3053	16.66	24.88	19.38
2020-08-22 21:00:00	1588	23.18	0.237	5031	7173	3053	17	24.82	19.73
2020-08-22 22:00:00	1589	22.92	0.239	5031	7173	3053	16.64	24.55	19.35
2020-08-22 23:00:00	1590	22.92	0.241	5031	7173	3054	16.6	24.39	19.29
2020-08-23	1591	22.62	0.241	5032	7173	3054	16.39	24.24	19.07
2020-08-23 01:00:00	1592	22.52	0.242	5031	7173	3054	16.3	24.07	18.99
2020-08-23 02:00:00	1593	21.97	0.243	5032	7174	3054	15.85	23.79	18.52
2020-08-23 03:00:00	1594	22.64	0.242	5031	7174	3054	16.35	23.9	19.01
2020-08-23 04:00:00	1595	21.89	0.243	5032	7174	3054	16	23.75	18.67
2020-08-23 05:00:00	1596	22.17	0.244	5032	7174	3055	15.81	23.61	18.5
2020-08-23 06:00:00	1597	23.07	0.243	5033	7174	3054	16.71	23.9	19.36
2020-08-23 07:00:00	1598	23.55	0.238	5048	7178	3056	17.18	24.23	19.8
2020-08-23 08:00:00	1599	25.03	0.208	5054	7180	3054	18.54	25.3	21.05
2020-08-23 09:00:00	1600	26.27	0.173	5054	7180	3052	19.71	26.46	22.07
2020-08-23 10:00:00	1601	28.16	0.149	5053	7183	3049	21.56	27.99	23.58
2020-08-23 11:00:00	1602	29.15	0.146	5053	7186	3048	22.58	28.99	24.5
2020-08-23 12:00:00	1603	29.79	0.145	5053	7185	3045	23.45	29.86	25.3
2020-08-23 13:00:00	1604	30.7	0.145	5053	7185	3045	24.25	30.33	25.87
2020-08-23 14:00:00	1605	29.27	0.151	5053	7185	3045	23.12	29.54	25.06
2020-08-23 15:00:00	1606	30.22	0.147	5053	7184	3045	23.95	30.33	25.92
2020-08-23 16:00:00	1607	31.12	0.145	5053	7184	3044	24.6	30.89	26.55
2020-08-23 17:00:00	1608	29	0.155	5053	7184	3045	23.29	29.87	25.46
2020-08-23 18:00:00	1609	27.99	0.17	5053	7183	3050	22.04	28.62	24.47
2020-08-23 19:00:00	1610	26.77	0.196	5053	7183	3051	20.96	27.84	23.48
2020-08-23 20:00:00	1611	24.77	0.23	5054	7183	3053	18.81	26.6	21.38
2020-08-23 21:00:00	1612	25.19	0.239	5054	7183	3055	18.96	26.22	21.58
2020-08-23 22:00:00	1613	25.46	0.24	5054	7183	3054	19.08	26.16	21.62
2020-08-23 23:00:00	1614	25.61	0.241	5054	7183	3053	19.3	26.12	21.91
2020-08-24	1615	25.55	0.241	5054	7183	3053	19.05	26.01	21.65
2020-08-24 01:00:00	1616	25.67	0.24	5054	7183	3053	19.23	26	21.81
2020-08-24 02:00:00	1617	25.68	0.24	5054	7183	3053	19.31	25.92	21.88
2020-08-24 03:00:00	1618	25.82	0.239	5054	7183	3053	19.4	25.94	21.97
2020-08-24 04:00:00	1619	25.77	0.24	5053	7184	3053	19.28	25.97	21.83
2020-08-24 05:00:00	1620	25.74	0.241	5053	7184	3053	19.28	25.99	21.83
2020-08-24 06:00:00	1621	25.83	0.241	5053	7186	3054	19.31	26.01	21.89
2020-08-24 07:00:00	1622	26.11	0.24	5054	7186	3055	19.59	26.13	22.16
2020-08-24 08:00:00	1623	26.64	0.233	5054	7189	3055	20.12	26.43	22.66
2020-08-24 09:00:00	1624	27.03	0.216	5054	7193	3054	20.51	27.06	22.93
2020-08-24 10:00:00	1625	28.29	0.182	5053	7193	3053	21.65	28.24	23.95
2020-08-24 11:00:00	1626	29.33	0.154	5053	7193	3051	23.11	29.55	25.08
2020-08-24 12:00:00	1627	27.33	0.16	5053	7200	3054	21.18	27.7	23.25
2020-08-24 13:00:00	1628	27.78	0.15	5053	7200	3055	21.26	28.59	23.17
2020-08-24 14:00:00	1629	28.3	0.143	5053	7200	3053	21.99	29.56	23.67
2020-08-24 15:00:00	1630	28.9	0.142	5053	7200	3052	22.76	30.22	24.4
2020-08-24 16:00:00	1631	26.46	0.153	5053	7200	3054	20.65	28.78	22.61
2020-08-24 17:00:00	1632	25.17	0.164	5053	7200	3059	19.14	27.3	21.37
2020-08-24 18:00:00	1633	23.03	0.182	5053	7200	3061	17.6	25.38	20.14
2020-08-24 19:00:00	1634	22.19	0.215	5052	7201	3064	16.71	24.38	19.4
2020-08-24 20:00:00	1635	21.94	0.231	5052	7201	3065	16.41	24.01	19.15
2020-08-24 21:00:00	1636	21.43	0.238	5052	7201	3066	15.81	23.86	18.53
2020-08-24 22:00:00	1637	20.2	0.244	5052	7201	3067	14.76	23.26	17.51
2020-08-24 23:00:00	1638	19.56	0.247	5052	7202	3069	13.89	22.68	16.7
2020-08-25	1639	19.39	0.249	5052	7202	3069	13.6	22.32	16.45
2020-08-25 01:00:00	1640	19.39	0.249	5052	7202	3070	13.43	22.13	16.23
2020-08-25 02:00:00	1641	20.19	0.249	5052	7202	3069	14.04	22.36	16.83
2020-08-25 03:00:00	1642	19.29	0.249	5052	7202	3069	13.52	22.04	16.33
2020-08-25 04:00:00	1643	18.54	0.248	5052	7202	3070	12.79	21.49	15.59
2020-08-25 05:00:00	1644	18.24	0.248	5052	7202	3071	12.7	21.19	15.17
2020-08-25 06:00:00	1645	17.92	0.247	5052	7202	3071	12.12	20.94	14.86
2020-08-25 07:00:00	1646	20.1	0.247	5052	7202	3070	13.58	21.51	16.27
2020-08-25 08:00:00	1647	25.07	0.2	5054	7200	3057	17.93	23.95	19.71
2020-08-25 09:00:00	1648	27.98	0.145	5053	7198	3048	20.54	25.78	21.99
2020-08-25 10:00:00	1649	30.62	0.142	5053	7198	3047	23.52	27.21	24.56
2020-08-25 11:00:00	1650	32.55	0.141	5053	7198	3048	25.61	28.86	26.71
2020-08-25 12:00:00	1651	32.49	0.142	5053	7198	3048	26.19	30.49	26.99
2020-08-25 13:00:00	1652	29.85	0.144	5047	7199	3052	24.42	30.83	25.93
2020-08-25 14:00:00	1653	30.55	0.144	5042	7200	3052	24.83	31.1	26.39
2020-08-25 15:00:00	1654	30.89	0.144	5040	7200	3052	25.35	31.32	26.75
2020-08-25 16:00:00	1655	30.21	0.148	5040	7200	3053	24.49	30.67	26.15
2020-08-25 17:00:00	1656	29.81	0.15	5040	7200	3055	24.13	30.39	25.97
2020-08-25 18:00:00	1657	26.23	0.164	5030	7194	3056	21.35	28.36	23.55
2020-08-25 19:00:00	1658	24.89	0.185	5023	7190	3058	19.78	26.26	22.18
2020-08-25 20:00:00	1659	24.42	0.203	5019	7186	3060	19.36	25.32	21.86
2020-08-25 21:00:00	1660	24.24	0.213	5020	7187	3060	19.11	25.13	21.63
2020-08-25 22:00:00	1661	23.84	0.22	5020	7187	3061	18.52	24.82	21.03
2020-08-25 23:00:00	1662	22.29	0.229	5020	7187	3063	16.8	24.35	19.33
2020-08-26	1663	21.84	0.238	5020	7187	3065	15.93	23.93	18.54
2020-08-26 01:00:00	1664	22.42	0.239	5021	7188	3065	16.59	23.94	19.17
2020-08-26 02:00:00	1665	23.69	0.232	5020	7187	3063	18.05	24.12	20.62
2020-08-26 03:00:00	1666	21.63	0.234	5020	7187	3063	16.12	23.78	18.7
2020-08-26 04:00:00	1667	21.07	0.24	5020	7188	3066	15.21	23.36	17.84
2020-08-26 05:00:00	1668	20.76	0.243	5021	7188	3066	14.97	23.12	17.6
2020-08-26 06:00:00	1669	20.75	0.245	5021	7188	3067	14.83	22.94	17.47
2020-08-26 07:00:00	1670	21.44	0.245	5021	7188	3066	15.47	23.21	17.82
2020-08-26 08:00:00	1671	23.28	0.225	5020	7188	3065	17.15	24.16	19.31
2020-08-26 09:00:00	1672	23.88	0.184	5020	7189	3062	18.04	24.61	20.06
2020-08-26 10:00:00	1673	24.75	0.167	5020	7188	3061	18.73	24.85	20.65
2020-08-26 11:00:00	1674	26.11	0.153	5019	7188	3058	20.27	26.26	21.87
2020-08-26 12:00:00	1675	26.2	0.146	5019	7188	3058	20.43	26.88	22.13
2020-08-26 13:00:00	1676	26.09	0.15	5019	7188	3058	20.18	27.02	21.87
2020-08-26 14:00:00	1677	26.2	0.152	5019	7188	3058	20.44	27.18	22.13
2020-08-26 15:00:00	1678	26.82	0.143	5019	7187	3057	21.19	28.16	22.78
2020-08-26 16:00:00	1679	25.23	0.152	5019	7187	3058	19.57	26.93	21.36
2020-08-26 17:00:00	1680	24.86	0.154	5019	7187	3059	19.3	26.58	21.12
2020-08-26 18:00:00	1681	22.88	0.175	5019	7187	3062	17.43	24.8	19.51
2020-08-26 19:00:00	1682	22.1	0.206	5020	7187	3064	16.63	24.14	18.82
2020-08-26 20:00:00	1683	20.27	0.232	5020	7188	3066	14.85	23.25	17.12
2020-08-26 21:00:00	1684	20.01	0.24	5021	7188	3068	14.65	22.71	16.94
2020-08-26 22:00:00	1685	19.57	0.243	5021	7188	3068	14.29	22.25	16.65
2020-08-26 23:00:00	1686	21.15	0.239	5021	7188	3068	15.18	22.49	17.48
2020-08-27	1687	21.2	0.237	5021	7188	3067	15.23	22.54	17.51
2020-08-27 01:00:00	1688	20.51	0.241	5021	7188	3068	14.52	22.41	16.78
2020-08-27 02:00:00	1689	20.89	0.241	5021	7188	3068	14.84	22.31	17.09
2020-08-27 03:00:00	1690	21.21	0.24	5021	7188	3067	15.29	22.33	17.55
2020-08-27 04:00:00	1691	20.83	0.239	5021	7188	3067	15.14	22.31	17.18
2020-08-27 05:00:00	1692	20.74	0.241	5021	7188	3068	15.09	22.22	16.97
2020-08-27 06:00:00	1693	20.76	0.239	5021	7188	3068	15.14	22.04	16.96
2020-08-27 07:00:00	1694	21.62	0.229	5021	7188	3067	15.89	22.36	17.67
2020-08-27 08:00:00	1695	22.48	0.194	5020	7188	3065	16.75	23.24	18.32
2020-08-27 09:00:00	1696	25.41	0.16	5020	7188	3062	19.12	25.21	20.28
2020-08-27 10:00:00	1697	29.36	0.14	5019	7192	3053	22.64	27.28	22.9
2020-08-27 11:00:00	1698	28.99	0.142	5018	7191	3051	23.3	28.8	23.44
2020-08-27 12:00:00	1699	30.05	0.141	5018	7191	3053	24.12	29.93	24.18
2020-08-27 13:00:00	1700	31.42	0.142	5018	7190	3050	25.56	30.14	24.98
2020-08-27 14:00:00	1701	32.44	0.141	5018	7188	3052	26.46	30.79	25.98
2020-08-27 15:00:00	1702	29.77	0.143	5019	7187	3054	24.24	29.91	24.99
2020-08-27 16:00:00	1703	30.45	0.149	5019	7186	3054	24.25	29.99	25.15
2020-08-27 17:00:00	1704	29.58	0.149	5019	7186	3054	23.57	29.85	24.54
2020-08-27 18:00:00	1705	26.63	0.157	5019	7186	3057	21.43	27.74	22.75
2020-08-27 19:00:00	1706	23.58	0.194	5019	7186	3060	18.74	25.91	20.29
2020-08-27 20:00:00	1707	23.83	0.211	5019	7184	3062	18.94	24.86	20.5
2020-08-27 21:00:00	1708	22.15	0.218	5019	7184	3063	17.52	24.37	19.22
2020-08-27 22:00:00	1709	20.37	0.235	5019	7184	3065	15.37	23.4	17.11
2020-08-27 23:00:00	1710	20.19	0.24	5018	7185	3066	15.05	22.9	16.7
2020-08-28	1711	19.18	0.245	5018	7185	3067	14.28	22.51	15.98
2020-08-28 01:00:00	1712	18.53	0.248	5017	7185	3068	13.54	22	15.25
2020-08-28 02:00:00	1713	18.25	0.25	5017	7185	3069	13.12	21.61	14.84
2020-08-28 03:00:00	1714	18.16	0.251	5018	7185	3069	12.82	21.38	14.52
2020-08-28 04:00:00	1715	18.06	0.252	5018	7185	3069	12.73	21.16	14.47
2020-08-28 05:00:00	1716	18.21	0.251	5018	7185	3069	12.8	21.1	14.55
2020-08-28 06:00:00	1717	18.04	0.251	5018	7185	3069	12.58	20.99	14.39
2020-08-28 07:00:00	1718	20.42	0.249	5018	7187	3068	14.42	21.84	16.18
2020-08-28 08:00:00	1719	25.38	0.195	5020	7187	3059	18.87	25.21	19.73
2020-08-28 09:00:00	1720	28.45	0.146	5018	7185	3050	21.58	27.62	22.01
2020-08-28 10:00:00	1721	30.96	0.143	5018	7185	3045	24.09	27.83	24.62
2020-08-28 11:00:00	1722	32.42	0.143	5018	7185	3045	26.36	28.99	26.32
2020-08-28 12:00:00	1723	33.57	0.142	5018	7185	3047	26.93	30.03	27.23
2020-08-28 13:00:00	1724	33.99	0.142	5018	7185	3049	29.97	30.81	28.19
2020-08-28 14:00:00	1725	34	0.143	5019	7185	3050	28.55	30.66	28.22
2020-08-28 15:00:00	1726	34.1	0.144	5019	7185	3051	27.64	31.2	28.61
2020-08-28 16:00:00	1727	31.88	0.154	5019	7185	3052	25.73	30.96	27.17
2020-08-28 17:00:00	1728	30.8	0.152	5019	7186	3054	24.41	30.28	26.39
2020-08-28 18:00:00	1729	28.75	0.159	5019	7186	3057	22.09	29.09	24.88
2020-08-28 19:00:00	1730	24.51	0.198	5013	7185	3061	18.09	26.89	21.19
2020-08-28 20:00:00	1731	22.36	0.226	5013	7180	3063	15.63	25.17	18.84
2020-08-28 21:00:00	1732	21.65	0.235	5013	7180	3065	14.91	24.38	18.18
2020-08-28 22:00:00	1733	21.26	0.24	5014	7181	3065	14.46	23.91	17.64
2020-08-28 23:00:00	1734	21.04	0.242	5014	7181	3066	14.22	23.6	17.4
2020-08-29	1735	20.79	0.244	5014	7181	3066	13.88	23.3	17.04
2020-08-29 01:00:00	1736	21.04	0.245	5014	7181	3066	14.04	23.12	17.26
2020-08-29 02:00:00	1737	21.92	0.242	5014	7181	3065	15.48	23.32	18.84
2020-08-29 03:00:00	1738	20.66	0.244	5014	7181	3066	14.02	22.95	17.44
2020-08-29 04:00:00	1739	20.14	0.245	5014	7181	3067	13.25	22.59	16.84
2020-08-29 05:00:00	1740	20.91	0.245	5014	7181	3067	13.98	22.58	17.69
2020-08-29 06:00:00	1741	20.5	0.244	5014	7181	3066	13.79	22.53	17.47
2020-08-29 07:00:00	1742	21.83	0.243	5014	7182	3066	14.35	23.05	17.93
2020-08-29 08:00:00	1743	26.27	0.193	5013	7186	3059	18.05	26	21.05
2020-08-29 09:00:00	1744	29.49	0.148	5012	7185	3051	20.87	29.14	23.34
2020-08-29 10:00:00	1745	31.9	0.143	5011	7185	3048	23.49	29.27	25.63
2020-08-29 11:00:00	1746	33.6	0.143	5011	7185	3047	26.07	30.18	27.07
2020-08-29 12:00:00	1747	34.71	0.142	5011	7185	3048	26.85	31.27	28.25
2020-08-29 13:00:00	1748	33.93	0.143	5011	7185	3050	27.08	32.02	28.19
2020-08-29 14:00:00	1749	33.51	0.144	5012	7185	3051	26.26	32.35	27.96
2020-08-29 15:00:00	1750	34.15	0.145	5012	7185	3052	26.55	32.82	28.65
2020-08-29 16:00:00	1751	32.8	0.149	5012	7185	3053	25.5	32.48	27.87
2020-08-29 17:00:00	1752	31.16	0.154	5012	7186	3055	24.01	31.45	26.73
2020-08-29 18:00:00	1753	28.54	0.172	5012	7186	3059	21.57	29.48	24.56
2020-08-29 19:00:00	1754	25.44	0.208	5012	7186	3063	18.61	27.6	21.8
2020-08-29 20:00:00	1755	23.63	0.229	5013	7186	3066	16.71	26.15	19.94
2020-08-29 21:00:00	1756	24.05	0.232	5013	7187	3067	17.01	25.54	20.25
2020-08-29 22:00:00	1757	24.99	0.224	5013	7187	3066	18.33	25.49	21.52
2020-08-29 23:00:00	1758	24.21	0.223	5013	7187	3066	17.62	25.24	20.77
2020-08-30	1759	23.97	0.225	5013	7187	3066	17.4	24.92	20.6
2020-08-30 01:00:00	1760	23.55	0.223	5013	7187	3066	17.09	24.67	20.3
2020-08-30 02:00:00	1761	22.22	0.228	5013	7187	3067	15.98	24.25	19.23
2020-08-30 03:00:00	1762	21.21	0.238	5013	7187	3068	14.69	23.67	17.97
2020-08-30 04:00:00	1763	20.67	0.244	5014	7188	3069	14.07	23.27	17.31
2020-08-30 05:00:00	1764	21.07	0.246	5014	7188	3070	14.41	23.14	17.67
2020-08-30 06:00:00	1765	21.41	0.243	5014	7188	3069	14.86	23.13	18.13
2020-08-30 07:00:00	1766	22.38	0.235	5014	7188	3068	15.55	23.75	18.7
2020-08-30 08:00:00	1767	25.17	0.18	5013	7187	3064	17.95	26.3	20.71
2020-08-30 09:00:00	1768	28.16	0.15	5012	7186	3058	20.16	29.1	22.49
2020-08-30 10:00:00	1769	30.97	0.143	5011	7185	3052	22.61	29.34	24.74
2020-08-30 11:00:00	1770	32.57	0.142	5011	7185	3051	24.73	29.98	26.08
2020-08-30 12:00:00	1771	33.85	0.141	5011	7185	3053	25.74	30.65	27.17
2020-08-30 13:00:00	1772	34.34	0.141	5012	7185	3056	28.56	31.04	28.32
2020-08-30 14:00:00	1773	34.68	0.142	5012	7186	3056	28.02	31.49	28.85
2020-08-30 15:00:00	1774	34.48	0.145	5012	7185	3056	26.79	31.6	28.81
2020-08-30 16:00:00	1775	33.66	0.157	5012	7185	3057	26.11	31.42	28.25
2020-08-30 17:00:00	1776	31.77	0.156	5012	7186	3058	24.69	30.78	27.1
2020-08-30 18:00:00	1777	29.13	0.162	5007	7179	3057	22.51	29.49	25.17
2020-08-30 19:00:00	1778	24.74	0.201	5000	7179	3061	18.16	27.34	21.04
2020-08-30 20:00:00	1779	23.65	0.224	4999	7178	3064	16.59	25.97	19.64
2020-08-30 21:00:00	1780	23.41	0.234	4999	7178	3065	16.19	25.54	19.34
2020-08-30 22:00:00	1781	24.33	0.235	4999	7178	3065	16.94	25.5	20.12
2020-08-30 23:00:00	1782	23.73	0.236	4999	7180	3065	16.56	25.39	19.65
2020-08-31	1783	24.05	0.238	4999	7180	3065	16.75	25.2	19.81
2020-08-31 01:00:00	1784	23.44	0.238	4999	7180	3065	16.44	25.08	19.53
2020-08-31 02:00:00	1785	23	0.242	4999	7180	3065	15.64	24.77	18.74
2020-08-31 03:00:00	1786	23.55	0.243	4999	7180	3065	16.26	24.84	19.38
2020-08-31 04:00:00	1787	22.79	0.243	4999	7180	3065	15.65	24.57	18.78
2020-08-31 05:00:00	1788	23.02	0.244	5000	7180	3066	15.46	24.51	18.62
2020-08-31 06:00:00	1789	23.14	0.245	5000	7181	3067	15.53	24.56	18.71
2020-08-31 07:00:00	1790	24.11	0.244	4999	7188	3069	16.32	25.03	19.5
2020-08-31 08:00:00	1791	27.68	0.198	5004	7193	3067	19.65	27.55	22.37
2020-08-31 09:00:00	1792	29.01	0.162	5005	7193	3063	20.95	28.51	23.22
2020-08-31 10:00:00	1793	32.04	0.144	5004	7192	3055	23.95	30.53	25.68
2020-08-31 11:00:00	1794	33.15	0.144	5004	7192	3054	25.59	31.01	26.64
2020-08-31 12:00:00	1795	33.83	0.143	5004	7192	3055	26.21	31.88	27.5
2020-08-31 13:00:00	1796	34.64	0.142	5002	7192	3057	29.16	32.43	28.78
2020-08-31 14:00:00	1797	34.33	0.142	5003	7192	3057	28	33.07	28.9
2020-08-31 15:00:00	1798	33.67	0.146	5003	7192	3058	26.56	32.82	28.59
2020-08-31 16:00:00	1799	32.72	0.157	5003	7192	3060	25.57	32.15	27.83
2020-08-31 17:00:00	1800	31.34	0.155	5004	7190	3061	24.3	31.31	26.78
2020-08-31 18:00:00	1801	28.91	0.159	5003	7186	3061	22.38	29.77	25.17
2020-08-31 19:00:00	1802	25.26	0.192	5004	7185	3064	19	27.54	22.01
2020-08-31 20:00:00	1803	24.21	0.218	5004	7179	3065	17.41	26.2	20.61
2020-08-31 21:00:00	1804	23.85	0.223	5003	7180	3066	17.07	25.7	20.29
2020-08-31 22:00:00	1805	22.49	0.232	5003	7180	3068	15.5	25.09	18.78
2020-08-31 23:00:00	1806	22.34	0.239	5004	7181	3068	15.08	24.7	18.44
2020-09-01	1807	22.57	0.242	5004	7181	3069	15.09	24.64	18.42
2020-09-01 01:00:00	1808	23.44	0.242	5004	7181	3068	15.74	24.75	19.11
2020-09-01 02:00:00	1809	23.17	0.241	5003	7180	3068	15.7	24.7	18.99
2020-09-01 03:00:00	1810	22.99	0.241	5003	7180	3068	15.59	24.49	18.9
2020-09-01 04:00:00	1811	22.64	0.243	5004	7180	3068	15.23	24.45	18.52
2020-09-01 05:00:00	1812	21.82	0.244	5004	7181	3069	14.67	23.99	17.98
2020-09-01 06:00:00	1813	21.63	0.246	5004	7181	3069	14.57	23.75	17.87
2020-09-01 07:00:00	1814	23.6	0.242	5004	7181	3069	16.02	24.54	19.29
2020-09-01 08:00:00	1815	25.63	0.202	5004	7181	3066	17.96	25.96	21.32
2020-09-01 09:00:00	1816	28.15	0.157	5004	7182	3061	20.19	27.8	23.74
2020-09-01 10:00:00	1817	31.01	0.142	5004	7184	3054	22.94	29.06	26.22
2020-09-01 11:00:00	1818	32.84	0.143	5002	7182	3050	25.52	29.82	27.6
2020-09-01 12:00:00	1819	33.86	0.141	5001	7179	3056	26.33	30.75	28.82
2020-09-01 13:00:00	1820	33.54	0.142	5001	7178	3059	27.5	31.46	28.98
2020-09-01 14:00:00	1821	34.83	0.143	5002	7178	3060	28.48	31.74	30.25
2020-09-01 15:00:00	1822	34.4	0.15	5001	7178	3059	27.17	31.95	30.34
2020-09-01 16:00:00	1823	32.97	0.163	4993	7178	3059	26.19	31.96	29.5
2020-09-01 17:00:00	1824	30.81	0.16	4988	7175	3059	24.41	30.77	28.09
2020-09-01 18:00:00	1825	28.4	0.155	4981	7172	3060	22.19	29.29	26.16
2020-09-01 19:00:00	1826	23.68	0.187	4976	7172	3062	18.19	26.82	22.45
2020-09-01 20:00:00	1827	21.01	0.22	4972	7169	3065	15.17	24.72	19.67
2020-09-01 21:00:00	1828	21.07	0.229	4972	7167	3066	15.33	24.12	19.92
2020-09-01 22:00:00	1829	19.66	0.234	4973	7168	3067	13.87	23.41	18.46
2020-09-01 23:00:00	1830	18.74	0.241	4973	7168	3067	12.78	22.71	17.46
2020-09-02	1831	18.57	0.245	4973	7168	3068	11.93	22.19	16.62
2020-09-02 01:00:00	1832	19.06	0.246	4973	7168	3069	12.26	22.14	16.84
2020-09-02 02:00:00	1833	19.72	0.245	4973	7168	3069	12.93	22.32	17.51
2020-09-02 03:00:00	1834	19.11	0.245	4973	7168	3069	12.36	21.93	16.99
2020-09-02 04:00:00	1835	18.33	0.245	4973	7168	3069	11.63	21.57	16.22
2020-09-02 05:00:00	1836	17.83	0.246	4973	7168	3070	11.12	21.1	15.73
2020-09-02 06:00:00	1837	17.91	0.247	4973	7168	3070	10.91	20.86	15.79
2020-09-02 07:00:00	1838	21.04	0.243	4973	7169	3069	13.38	22.23	18.6
2020-09-02 08:00:00	1839	23.56	0.196	4972	7171	3066	16.11	24.04	21.13
2020-09-02 09:00:00	1840	24.75	0.154	4972	7170	3063	17.69	25.41	22.62
2020-09-02 10:00:00	1841	24.98	0.147	4971	7167	3062	18.49	26.15	23.34
2020-09-02 11:00:00	1842	28.98	0.139	4971	7170	3058	22.02	27.43	25.85
2020-09-02 12:00:00	1843	31.64	0.138	4971	7170	3055	24.48	29.2	28.34
2020-09-02 13:00:00	1844	29.89	0.138	4971	7167	3056	24.38	30.14	27.41
2020-09-02 14:00:00	1845	28.4	0.139	4971	7166	3057	22.67	29.85	26.79
2020-09-02 15:00:00	1846	30.53	0.143	4971	7165	3058	23.71	29.74	28.26
2020-09-02 16:00:00	1847	28.85	0.159	4971	7165	3058	22.54	28.97	27.32
2020-09-02 17:00:00	1848	27.17	0.157	4971	7165	3059	21.21	27.97	26.21
2020-09-02 18:00:00	1849	24.85	0.151	4965	7165	3061	19.08	26.62	24.22
2020-09-02 19:00:00	1850	21.19	0.18	4960	7165	3063	16.27	24.48	21.67
2020-09-02 20:00:00	1851	17.4	0.211	4954	7160	3062	12.62	22.39	18.07
2020-09-02 21:00:00	1852	16.07	0.229	4952	7161	3065	11.2	21.16	16.78
2020-09-02 22:00:00	1853	14.86	0.239	4953	7161	3066	9.93	20.27	15.47
2020-09-02 23:00:00	1854	13.8	0.244	4953	7161	3067	9.05	19.6	14.72
2020-09-03	1855	12.96	0.247	4953	7162	3069	7.595	18.76	13.29
2020-09-03 01:00:00	1856	13.55	0.248	4953	7160	3069	7.729	18.45	13.38
2020-09-03 02:00:00	1857	13.56	0.248	4953	7160	3069	8.32	18.19	13.42
2020-09-03 03:00:00	1858	13.9	0.248	4953	7159	3069	9.15	18.08	13.88
2020-09-03 04:00:00	1859	13.32	0.248	4953	7160	3069	8.62	17.85	13.13
2020-09-03 05:00:00	1860	12.94	0.25	4953	7160	3070	8.36	17.59	12.76
2020-09-03 06:00:00	1861	14.55	0.249	4953	7160	3069	10.3	17.55	14.75
2020-09-03 07:00:00	1862	16.84	0.234	4953	7161	3067	12.73	18.77	16.88
2020-09-03 08:00:00	1863	20	0.175	4951	7160	3059	15.41	21.78	18.82
2020-09-03 09:00:00	1864	23.3	0.151	4950	7282	3105	15.67	24.23	20.37
2020-09-03 10:00:00	1865	26.23	0.141	4950	7376	3141	19.36	24.56	23.81
2020-09-03 11:00:00	1866	27.64	0.14	4950	7371	3139	22.34	25.91	24.84
2020-09-03 12:00:00	1867	27.95	0.14	4950	7366	3140	22.07	26.74	25.43
2020-09-03 13:00:00	1868	28.1	0.138	4951	7360	3140	24.41	27.3	25.82
2020-09-03 14:00:00	1869	27.81	0.138	4951	7358	3141	23.26	27.55	25.94
2020-09-03 15:00:00	1870	27.47	0.143	4951	7353	3139	21.54	27.58	25.56
2020-09-03 16:00:00	1871	26.15	0.152	4951	7351	3139	20.37	27	24.57
2020-09-03 17:00:00	1872	25.1	0.152	4951	7351	3140	19.4	26.12	23.7
2020-09-03 18:00:00	1873	22.84	0.153	4946	7348	3140	17.55	24.8	21.92
2020-09-03 19:00:00	1874	17.99	0.181	4933	7344	3141	13.7	22.47	18.19
2020-09-03 20:00:00	1875	14.42	0.217	4925	7341	3144	9.58	20.27	14.07
2020-09-03 21:00:00	1876	13.5	0.232	4925	7341	3146	9.34	19.26	13.21
2020-09-03 22:00:00	1877	12.98	0.241	4926	7341	3148	9.2	18.68	12.54
2020-09-03 23:00:00	1878	12.88	0.242	4926	7341	3148	9.13	18.18	12.28
2020-09-04	1879	12.44	0.245	4925	7341	3148	8.9	17.84	12.07
2020-09-04 01:00:00	1880	11.88	0.248	4926	7341	3149	8.06	17.4	11.29
2020-09-04 02:00:00	1881	12.08	0.248	4926	7342	3150	7.856	17.15	11.13
2020-09-04 03:00:00	1882	12.31	0.248	4925	7342	3150	8.15	16.98	11.43
2020-09-04 04:00:00	1883	12.82	0.249	4925	7342	3150	8.38	16.82	11.72
2020-09-04 05:00:00	1884	14.94	0.246	4925	7341	3148	10.23	17.52	13.57
2020-09-04 06:00:00	1885	16.53	0.241	4926	7341	3147	11.52	18.28	14.89
2020-09-04 07:00:00	1886	16.89	0.236	4925	7341	3145	11.57	18.83	14.89
2020-09-04 08:00:00	1887	19.12	0.186	4925	7342	3143	14.19	20.95	17.29
2020-09-04 09:00:00	1888	23.23	0.151	4923	7344	3136	17.32	25.8	20.55
2020-09-04 10:00:00	1889	26.32	0.14	4923	7343	3132	19.45	25.59	23.51
2020-09-04 11:00:00	1890	28.61	0.139	4922	7342	3130	22.25	26.06	24.98
2020-09-04 12:00:00	1891	29.69	0.139	4923	7343	3132	22.68	26.92	26.09
2020-09-04 13:00:00	1892	30.42	0.139	4923	7344	3133	25.57	27.58	26.95
2020-09-04 14:00:00	1893	31.28	0.142	4923	7344	3134	25.7	28.36	27.98
2020-09-04 15:00:00	1894	31.28	0.154	4923	7344	3133	24.36	28.59	28.03
2020-09-04 16:00:00	1895	30.62	0.162	4923	7343	3133	24.03	28.72	27.72
2020-09-04 17:00:00	1896	29.21	0.16	4923	7344	3133	22.65	27.98	26.56
2020-09-04 18:00:00	1897	26.02	0.164	4923	7344	3135	19.85	26.83	23.75
2020-09-04 19:00:00	1898	20.34	0.196	4923	7344	3139	14.52	23.97	18.43
2020-09-04 20:00:00	1899	18.34	0.218	4924	7342	3142	12.43	22.21	16.45
2020-09-04 21:00:00	1900	17.04	0.229	4925	7343	3145	11.37	21.28	15.41
2020-09-04 22:00:00	1901	16	0.236	4925	7343	3146	10.45	20.52	14.54
2020-09-04 23:00:00	1902	15.52	0.243	4925	7342	3147	9.7	19.94	13.77
2020-09-05	1903	15.56	0.246	4925	7343	3147	9.5	19.61	13.58
2020-09-05 01:00:00	1904	17.51	0.246	4925	7343	3148	10.67	19.68	14.76
2020-09-05 02:00:00	1905	19.98	0.237	4925	7343	3144	13.76	20.84	17.72
2020-09-05 03:00:00	1906	19.62	0.23	4925	7343	3143	13.43	20.84	17.35
2020-09-05 04:00:00	1907	19.86	0.223	4925	7343	3143	13.89	20.89	17.82
2020-09-05 05:00:00	1908	19.59	0.221	4925	7343	3143	13.77	20.88	17.7
2020-09-05 06:00:00	1909	19.02	0.222	4925	7343	3143	13.27	20.65	17.2
2020-09-05 07:00:00	1910	19.53	0.217	4925	7343	3143	13.29	20.97	17.18
2020-09-05 08:00:00	1911	23.13	0.168	4924	7344	3138	16.43	23.86	19.88
2020-09-05 09:00:00	1912	26.48	0.146	4923	7343	3133	18.92	28.25	22.38
2020-09-05 10:00:00	1913	29.29	0.142	4922	7342	3130	21.51	27.5	24.95
2020-09-05 11:00:00	1914	31.6	0.142	4922	7342	3128	25.08	28.38	26.72
2020-09-05 12:00:00	1915	32.82	0.142	4922	7342	3129	25.74	29.54	28.18
2020-09-05 13:00:00	1916	33.67	0.141	4922	7342	3130	29.09	30.52	29.56
2020-09-05 14:00:00	1917	33.61	0.144	4923	7343	3131	28.44	31.2	30.06
2020-09-05 15:00:00	1918	33.7	0.156	4922	7343	3130	26.81	31.88	29.94
2020-09-05 16:00:00	1919	31.62	0.16	4923	7343	3131	25.06	31.07	28.39
2020-09-05 17:00:00	1920	30.55	0.155	4923	7343	3133	23.99	29.96	27.46
2020-09-05 18:00:00	1921	27.48	0.159	4923	7344	3134	21.45	28.29	25.19
2020-09-05 19:00:00	1922	21.53	0.193	4923	7339	3136	15.65	25.11	19.57
2020-09-05 20:00:00	1923	20.1	0.218	4924	7335	3139	14.15	23.38	17.97
2020-09-05 21:00:00	1924	19.7	0.228	4925	7336	3140	13.62	22.73	17.45
2020-09-05 22:00:00	1925	19.59	0.232	4925	7336	3141	13.42	22.41	17.41
2020-09-05 23:00:00	1926	18.51	0.238	4925	7336	3141	12.18	21.81	16.22
2020-09-06	1927	17.9	0.241	4925	7336	3142	11.79	21.38	15.86
2020-09-06 01:00:00	1928	18.37	0.242	4925	7336	3142	12.06	21.14	16.13
2020-09-06 02:00:00	1929	18.56	0.239	4925	7336	3142	12.61	21.13	16.68
2020-09-06 03:00:00	1930	18.4	0.24	4925	7336	3142	12.22	20.95	16.27
2020-09-06 04:00:00	1931	18.19	0.24	4925	7336	3142	12.14	20.79	16.26
2020-09-06 05:00:00	1932	17.18	0.244	4925	7336	3143	10.8	20.47	14.85
2020-09-06 06:00:00	1933	17.31	0.245	4925	7336	3143	10.58	20.34	14.65
2020-09-06 07:00:00	1934	19.18	0.243	4925	7337	3143	12.36	20.89	16.41
2020-09-06 08:00:00	1935	22.99	0.201	4925	7339	3139	15.81	23.21	19.5
2020-09-06 09:00:00	1936	27.61	0.148	4923	7337	3132	19.9	28.55	23.15
2020-09-06 10:00:00	1937	31.4	0.141	4922	7336	3127	22.85	29.05	25.31
2020-09-06 11:00:00	1938	32.01	0.143	4922	7335	3125	25.11	30.33	26.58
2020-09-06 12:00:00	1939	34.3	0.141	4922	7335	3128	26.58	31.19	28.36
2020-09-06 13:00:00	1940	34.62	0.141	4922	7335	3128	29.36	31.45	29.26
2020-09-06 14:00:00	1941	34.97	0.145	4922	7336	3129	29.28	32.3	30.03
2020-09-06 15:00:00	1942	34.24	0.156	4922	7336	3129	27.06	32.25	29.55
2020-09-06 16:00:00	1943	32.89	0.164	4923	7336	3130	26.02	31.64	28.86
2020-09-06 17:00:00	1944	31.42	0.164	4923	7336	3131	24.83	30.48	28.01
2020-09-06 18:00:00	1945	28.1	0.163	4923	7337	3132	21.87	28.89	25.05
2020-09-06 19:00:00	1946	23.62	0.19	4923	7337	3136	17.84	26.2	20.74
2020-09-06 20:00:00	1947	20.68	0.215	4924	7337	3139	14.54	24.31	17.32
2020-09-06 21:00:00	1948	19.99	0.227	4925	7336	3142	13.94	23.37	16.63
2020-09-06 22:00:00	1949	19.45	0.231	4925	7336	3143	13.45	22.76	16.15
2020-09-06 23:00:00	1950	18.94	0.236	4925	7336	3143	12.77	22.23	15.58
2020-09-07	1951	19.05	0.236	4925	7336	3144	12.73	21.9	15.55
2020-09-07 01:00:00	1952	19.04	0.236	4925	7336	3144	12.76	21.73	15.57
2020-09-07 02:00:00	1953	18.4	0.239	4925	7336	3144	11.98	21.38	14.85
2020-09-07 03:00:00	1954	18.38	0.24	4925	7336	3144	11.98	21.18	14.96
2020-09-07 04:00:00	1955	19.19	0.24	4925	7336	3145	12.59	21.13	15.59
2020-09-07 05:00:00	1956	19.9	0.236	4925	7336	3143	13.7	21.47	16.6
2020-09-07 06:00:00	1957	19.01	0.238	4925	7336	3144	12.78	21.23	15.69
2020-09-07 07:00:00	1958	19.52	0.241	4925	7338	3143	12.63	21.63	15.49
2020-09-07 08:00:00	1959	25.23	0.188	4924	7337	3136	17.36	24.84	19.61
2020-09-07 09:00:00	1960	28.93	0.148	4922	7336	3129	20.42	29.1	22.3
2020-09-07 10:00:00	1961	31.97	0.144	4922	7335	3125	23.25	28.82	25.18
2020-09-07 11:00:00	1962	33.57	0.145	4922	7335	3125	26.04	30.11	26.99
2020-09-07 12:00:00	1963	33.92	0.145	4922	7335	3126	26.39	31.35	28.12
2020-09-07 13:00:00	1964	33.92	0.143	4922	7336	3128	28.62	32.08	28.66
2020-09-07 14:00:00	1965	33.47	0.145	4923	7336	3129	27.6	32.48	28.6
2020-09-07 15:00:00	1966	32.68	0.166	4923	7337	3130	25.42	31.46	27.91
2020-09-07 16:00:00	1967	31.55	0.17	4923	7337	3131	24.31	31.06	26.9
2020-09-07 17:00:00	1968	29.53	0.164	4923	7337	3132	22.69	30.22	25.52
2020-09-07 18:00:00	1969	27.35	0.168	4923	7337	3134	20.95	28.71	23.88
2020-09-07 19:00:00	1970	23.46	0.196	4923	7337	3136	17.29	26.12	20.27
2020-09-07 20:00:00	1971	21.24	0.222	4924	7338	3140	14.62	24.42	17.67
2020-09-07 21:00:00	1972	21.11	0.23	4925	7337	3141	14.38	23.68	17.59
2020-09-07 22:00:00	1973	20.6	0.234	4925	7338	3142	13.88	23.25	17.2
2020-09-07 23:00:00	1974	19.52	0.239	4925	7338	3143	12.71	22.69	16.08
2020-09-08	1975	19.18	0.241	4925	7337	3143	12.24	22.22	15.63
2020-09-08 01:00:00	1976	19.68	0.243	4925	7337	3144	12.12	22	15.74
2020-09-08 02:00:00	1977	19.92	0.232	4925	7336	3143	12.71	20.76	16.76
2020-09-08 03:00:00	1978	19.82	0.232	4925	7336	3143	12.44	20.66	16.72
2020-09-08 04:00:00	1979	19.8	0.231	4925	7336	3143	12.52	21.23	16.78
2020-09-08 05:00:00	1980	19.35	0.235	4925	7336	3143	11.99	21.32	16.28
2020-09-08 06:00:00	1981	18.95	0.232	4925	7336	3143	11.8	20.85	16.1
2020-09-08 07:00:00	1982	19.67	0.229	4925	7336	3142	12.21	21.39	16.49
2020-09-08 08:00:00	1983	22.31	0.188	4924	7351	3144	14.16	23.33	18.11
2020-09-08 09:00:00	1984	25.88	0.159	4923	7494	3197	15.49	25.41	19.89
2020-09-08 10:00:00	1985	29.76	0.143	4922	7490	3192	21.1	26.54	24.11
2020-09-08 11:00:00	1986	31.54	0.142	4922	7487	3190	24.19	27.71	25.12
2020-09-08 12:00:00	1987	32.75	0.142	4922	7480	3188	24.68	28.92	26.71
2020-09-08 13:00:00	1988	32.69	0.142	4923	7477	3189	26.87	29.77	27.49
2020-09-08 14:00:00	1989	32.09	0.145	4923	7467	3187	25.38	29.71	27.71
2020-09-08 15:00:00	1990	31.98	0.156	4923	7467	3187	24	30.27	27.81
2020-09-08 16:00:00	1991	30.89	0.162	4923	7465	3187	22.96	29.94	27.09
2020-09-08 17:00:00	1992	29.4	0.161	4923	7460	3186	21.63	29.21	26.16
2020-09-08 18:00:00	1993	26.58	0.161	4923	7460	3188	19.28	27.74	24.24
2020-09-08 19:00:00	1994	22.3	0.187	4923	7455	3188	15.66	25.3	21.05
2020-09-08 20:00:00	1995	19.12	0.223	4924	7455	3191	11.95	23.28	17.54
2020-09-08 21:00:00	1996	18.89	0.237	4925	7456	3193	11.54	22.36	17.31
2020-09-08 22:00:00	1997	17.94	0.24	4925	7456	3194	10.75	21.81	16.62
2020-09-08 23:00:00	1998	17.33	0.245	4925	7456	3195	9.92	21.27	15.95
[truncated: 6,360 more rows]
